# Supplementary material for: Ten-year in-hospital mortality trends among Japanese injured patients by age, injury severity, injury mechanism, and injury region: A nationwide observational study
Source: PLoS One. 2022 Aug 22;17(8):e0272573. doi: 10.1371/journal.pone.0272573 (PMC9394834; doi:10.1371/journal.pone.0272573)
Supplement: S1 File — (XLSX) [file pone.0272573.s001.xlsx]

## Sheet: patientData09_18_direct
AgeYear	Male_umu	Onset_YY	Blunt_umu	ISS	RTS	TRISSPs	Poly trauma_umu	AIS>=3_head	AIS>=3_face	AIS>=3_neck	AIS>=3_chest	AIS>=3_abdomen	AIS>=3_spine	AIS>=3_Up_ex	AIS>=3_Low_ex	AIS>=3_skin	dead
53	0	2018	1	75			1	0	0	0	0	0	0	0	0	0	1
67	0	2018	1	75			1	0	0	0	0	0	0	0	0	0	1
73	1	2018	1	75	0	0.000212703	1	0	0	0	0	0	0	0	0	0	1
74	1	2018	1	75			1	0	0	0	0	0	0	0	0	0	1
64	1	2017	1	75	0	0.000212703	1	0	0	0	0	0	0	0	0	0	1
70	0	2017	1	75	0	0.000212703	1	0	0	0	0	0	0	0	0	0	1
43	0	2016	1	75	0	0.00121427	1	0	0	0	0	0	0	0	0	0	1
31	1	2013	1	75	0	0.00121427	1	0	0	0	0	0	0	0	0	0	1
22	1	2012	1	75	0	0.00121427	1	0	0	0	0	0	0	0	0	0	1
38	0	2010	1	75	0	0.00121427	1	0	0	0	0	0	0	0	0	0	1
38	0	2018	1	75	0	0.00121427	1	0	0	0	0	0	0	0	0	0	1
58	0	2018	1	75	0	0.000212703	1	0	0	0	0	0	0	0	0	0	1
66	1	2018	1	75	0	0.000212703	1	0	0	0	0	0	0	0	0	0	1
84	1	2018	1	75	0	0.000212703	1	0	0	0	0	0	0	0	0	0	1
35	1	2017	1	75	0	0.00121427	1	0	0	0	0	0	0	0	0	0	1
37	1	2017	1	75	0	0.00121427	1	0	0	0	0	0	0	0	0	0	1
46	1	2017	1	75	2.3376	0.00798281	1	0	0	0	0	0	0	0	0	0	1
47	1	2017	1	75	0	0.00121427	1	0	0	0	0	0	0	0	0	0	1
76	1	2017	1	75			1	0	0	0	0	0	0	0	0	0	1
80	1	2017	1	75	0	0.000212703	1	0	0	0	0	0	0	0	0	0	1
83	0	2017	1	75	0	0.000212703	1	0	0	0	0	0	0	0	0	0	1
20	0	2016	1	75	3.7694	0.0249689	1	0	0	0	0	0	0	0	0	0	0
52	0	2016	1	75	0	0.00121427	1	0	0	0	0	0	0	0	0	0	1
85	1	2016	1	75	0	0.000212703	1	0	0	0	0	0	0	0	0	0	1
29	1	2015	1	75	0	0.00121427	1	0	0	0	0	0	0	0	0	0	1
57	1	2015	1	75	0	0.000212703	1	0	0	0	0	0	0	0	0	0	1
82	1	2015	1	75	0	0.000212703	1	0	0	0	0	0	0	0	0	0	1
94	1	2015	1	75	0	0.000212703	1	0	0	0	0	0	0	0	0	0	1
25	0	2014	1	75	0	0.00121427	1	0	0	0	0	0	0	0	0	0	1
28	1	2014	1	75	0	0.00121427	1	0	0	0	0	0	0	0	0	0	1
35	1	2014	1	75	0	0.00121427	1	0	0	0	0	0	0	0	0	0	1
38	1	2014	1	75	0	0.00121427	1	0	0	0	0	0	0	0	0	0	1
22	0	2012	1	75	0	0.00121427	1	0	0	0	0	0	0	0	0	0	1
34	0	2012	1	75	4.502	0.0442546	1	0	0	0	0	0	0	0	0	0	0
34	0	2012	1	75	0	0.00121427	1	0	0	0	0	0	0	0	0	0	1
76	0	2012	1	75	0	0.000212703	1	0	0	0	0	0	0	0	0	0	1
83	1	2012	1	75	0	0.000212703	1	0	0	0	0	0	0	0	0	0	1
38	1	2011	1	75	0	0.00121427	1	0	0	0	0	0	0	0	0	0	1
49	0	2011	1	75	0	0.00121427	1	0	0	0	0	0	0	0	0	0	1
68	1	2011	1	75	0	0.000212703	1	0	0	0	0	0	0	0	0	0	1
25	0	2010	1	75	5.148	0.0724102	1	0	0	0	0	0	0	0	0	0	0
32	1	2010	1	75	0	0.00121427	1	0	0	0	0	0	0	0	0	0	1
63	0	2010	1	75	0	0.000212703	1	0	0	0	0	0	0	0	0	0	1
15	1	2018	1	75			1	0	0	0	0	0	0	0	0	0	1
17	0	2018	1	75	0	0.00121427	1	0	0	0	0	0	0	0	0	0	1
21	1	2018	1	75	0	0.00121427	1	0	0	0	0	0	0	0	0	0	1
29	1	2018	1	75			1	0	0	0	0	0	0	0	0	0	1
31	1	2018	1	75	0	0.00121427	1	0	0	0	0	0	0	0	0	0	1
33	0	2018	1	75	0	0.00121427	1	0	0	0	0	0	0	0	0	0	1
33	1	2018	1	75	0	0.00121427	1	0	0	0	0	0	0	0	0	0	1
34	1	2018	1	75	0	0.00121427	1	0	0	0	0	0	0	0	0	0	1
40	1	2018	1	75	0	0.00121427	1	0	0	0	0	0	0	0	0	0	1
42	1	2018	1	75	0	0.00121427	1	0	0	0	0	0	0	0	0	0	1
46	1	2018	1	75	0	0.00121427	1	0	0	0	0	0	0	0	0	0	1
53	1	2018	1	75	0	0.00121427	1	0	0	0	0	0	0	0	0	0	1
56	1	2018	1	75	0	0.000212703	1	0	0	0	0	0	0	0	0	0	1
59	1	2018	1	75	0	0.000212703	1	0	0	0	0	0	0	0	0	0	1
73	1	2018	1	75	0	0.000212703	1	0	0	0	0	0	0	0	0	0	1
76	0	2018	1	75	0	0.000212703	1	0	0	0	0	0	0	0	0	0	1
76	0	2018	1	75	0	0.000212703	1	0	0	0	0	0	0	0	0	0	1
78	1	2018	1	75	0	0.000212703	1	0	0	0	0	0	0	0	0	0	1
79	0	2018	1	75	0	0.000212703	1	0	0	0	0	0	0	0	0	0	1
89	0	2018	1	75	0	0.000212703	1	0	0	0	0	0	0	0	0	0	1
3	1	2017	1	75	0	0.00121427	1	0	0	0	0	0	0	0	0	0	1
22	0	2017	1	75			1	0	0	0	0	0	0	0	0	0	1
25	1	2017	1	75	0	0.00121427	1	0	0	0	0	0	0	0	0	0	1
36	1	2017	1	75	0	0.00121427	1	0	0	0	0	0	0	0	0	0	1
40	1	2017	1	75			1	0	0	0	0	0	0	0	0	0	1
43	0	2017	1	75	0	0.00121427	1	0	0	0	0	0	0	0	0	0	1
44	0	2017	1	75	0	0.00121427	1	0	0	0	0	0	0	0	0	0	1
45	1	2017	1	75	0	0.00121427	1	0	0	0	0	0	0	0	0	0	1
53	0	2017	0	75	0		1	0	0	0	0	0	0	0	0	0	1
54	1	2017	1	75	0	0.00121427	1	0	0	0	0	0	0	0	0	0	1
54	1	2017	1	75	0	0.00121427	1	0	0	0	0	0	0	0	0	0	1
58	1	2017	1	75	0	0.000212703	1	0	0	0	0	0	0	0	0	0	1
63	1	2017	1	75	0	0.000212703	1	0	0	0	0	0	0	0	0	0	1
64	0	2017	1	75	0	0.000212703	1	0	0	0	0	0	0	0	0	0	1
70	0	2017	1	75	0	0.000212703	1	0	0	0	0	0	0	0	0	0	1
72	0	2017	1	75	0	0.000212703	1	0	0	0	0	0	0	0	0	0	1
72	1	2017	1	75	0	0.000212703	1	0	0	0	0	0	0	0	0	0	1
74	1	2017	1	75	0	0.000212703	1	0	0	0	0	0	0	0	0	0	1
80	0	2017	1	75	0	0.000212703	1	0	0	0	0	0	0	0	0	0	1
81	1	2017	1	75	0	0.000212703	1	0	0	0	0	0	0	0	0	0	1
92	0	2017	1	75	0	0.000212703	1	0	0	0	0	0	0	0	0	0	1
16	1	2016	1	75	0	0.00121427	1	0	0	0	0	0	0	0	0	0	1
19	1	2016	1	75	0	0.00121427	1	0	0	0	0	0	0	0	0	0	1
19	1	2016	1	75			1	0	0	0	0	0	0	0	0	0	1
23	1	2016	1	75	0	0.00121427	1	0	0	0	0	0	0	0	0	0	1
31	1	2016	1	75	1.8958	0.00559848	1	0	0	0	0	0	0	0	0	0	1
31	1	2016	1	75	0	0.00121427	1	0	0	0	0	0	0	0	0	0	1
32	1	2016	1	75			1	0	0	0	0	0	0	0	0	0	1
37	0	2016	1	75	0	0.00121427	1	0	0	0	0	0	0	0	0	0	1
38	1	2016	1	75	0	0.00121427	1	0	0	0	0	0	0	0	0	0	1
42	0	2016	1	75	0	0.00121427	1	0	0	0	0	0	0	0	0	0	1
45	1	2016	1	75	0	0.00121427	1	0	0	0	0	0	0	0	0	0	1
48	0	2016	1	75	0	0.00121427	1	0	0	0	0	0	0	0	0	0	1
52	0	2016	1	75	0	0.00121427	1	0	0	0	0	0	0	0	0	0	1
52	0	2016	1	75	0	0.00121427	1	0	0	0	0	0	0	0	0	0	1
60	1	2016	1	75	0	0.000212703	1	0	0	0	0	0	0	0	0	0	1
61	1	2016	1	75	1.3142	0.000615248	1	0	0	0	0	0	0	0	0	0	1
62	1	2016	1	75	0	0.000212703	1	0	0	0	0	0	0	0	0	0	1
62	1	2016	1	75	0	0.000212703	1	0	0	0	0	0	0	0	0	0	1
63	1	2016	1	75	0	0.000212703	1	0	0	0	0	0	0	0	0	0	1
65	1	2016	1	75	0	0.000212703	1	0	0	0	0	0	0	0	0	0	1
65	1	2016	1	75			1	0	0	0	0	0	0	0	0	0	1
68	0	2016	1	75	0	0.000212703	1	0	0	0	0	0	0	0	0	0	1
68	0	2016	1	75	0	0.000212703	1	0	0	0	0	0	0	0	0	0	1
68	1	2016	1	75	0	0.000212703	1	0	0	0	0	0	0	0	0	0	1
89	0	2016	1	75	0	0.000212703	1	0	0	0	0	0	0	0	0	0	1
94	0	2016	1	75	0	0.000212703	1	0	0	0	0	0	0	0	0	0	1
8	1	2015	1	75	0	0.00121427	1	0	0	0	0	0	0	0	0	0	1
14	1	2015	1	75	2.6284	0.0100773	1	0	0	0	0	0	0	0	0	0	1
16	1	2015	1	75	0	0.00121427	1	0	0	0	0	0	0	0	0	0	1
17	1	2015	1	75	0.8724	0.00245526	1	0	0	0	0	0	0	0	0	0	1
22	1	2015	1	75	0	0.00121427	1	0	0	0	0	0	0	0	0	0	1
22	1	2015	1	75	0	0.00121427	1	0	0	0	0	0	0	0	0	0	1
23	1	2015	1	75	0	0.00121427	1	0	0	0	0	0	0	0	0	0	1
25	1	2015	1	75			1	0	0	0	0	0	0	0	0	0	1
30	1	2015	1	75	0	0.00121427	1	0	0	0	0	0	0	0	0	0	1
33	0	2015	0	75	0		1	0	0	0	0	0	0	0	0	0	1
37	0	2015	1	75	0	0.00121427	1	0	0	0	0	0	0	0	0	0	1
40	1	2015	1	75	0	0.00121427	1	0	0	0	0	0	0	0	0	0	1
40	1	2015	1	75			1	0	0	0	0	0	0	0	0	0	1
41	1	2015	1	75	0	0.00121427	1	0	0	0	0	0	0	0	0	0	1
43	0	2015	1	75	3.4786	0.0198412	1	0	0	0	0	0	0	0	0	0	0
43	0	2015	1	75	6.3756	0.173973	1	0	0	0	0	0	0	0	0	0	1
43	1	2015	1	75	0	0.00121427	1	0	0	0	0	0	0	0	0	0	1
43	1	2015	1	75	4.0936	0.0322104	1	0	0	0	0	0	0	0	0	0	1
44	0	2015	1	75	0	0.00121427	1	0	0	0	0	0	0	0	0	0	1
46	0	2015	1	75	0	0.00121427	1	0	0	0	0	0	0	0	0	0	1
52	0	2015	1	75	0	0.00121427	1	0	0	0	0	0	0	0	0	0	1
53	1	2015	1	75			1	0	0	0	0	0	0	0	0	0	0
56	1	2015	1	75	0	0.000212703	1	0	0	0	0	0	0	0	0	0	1
57	1	2015	1	75	0	0.000212703	1	0	0	0	0	0	0	0	0	0	1
60	1	2015	1	75	5.3522	0.0158572	1	0	0	0	0	0	0	0	0	0	0
62	0	2015	1	75	0	0.000212703	1	0	0	0	0	0	0	0	0	0	1
63	0	2015	1	75	0	0.000212703	1	0	0	0	0	0	0	0	0	0	1
63	1	2015	1	75	0	0.000212703	1	0	0	0	0	0	0	0	0	0	1
67	1	2015	1	75	0	0.000212703	1	0	0	0	0	0	0	0	0	0	1
71	0	2015	1	75	0	0.000212703	1	0	0	0	0	0	0	0	0	0	1
76	0	2015	1	75	0	0.000212703	1	0	0	0	0	0	0	0	0	0	1
77	1	2015	1	75	0	0.000212703	1	0	0	0	0	0	0	0	0	0	1
78	0	2015	1	75	0	0.000212703	1	0	0	0	0	0	0	0	0	0	1
80	0	2015	1	75	0	0.000212703	1	0	0	0	0	0	0	0	0	0	1
88	1	2015	1	75	0	0.000212703	1	0	0	0	0	0	0	0	0	0	1
24	1	2014	1	75	0	0.00121427	1	0	0	0	0	0	0	0	0	0	1
27	1	2014	1	75	0	0.00121427	1	0	0	0	0	0	0	0	0	0	1
31	1	2014	1	75	2.9304	0.0128285	1	0	0	0	0	0	0	0	0	0	1
33	1	2014	1	75			1	0	0	0	0	0	0	0	0	0	1
35	1	2014	1	75	0	0.00121427	1	0	0	0	0	0	0	0	0	0	1
36	0	2014	1	75	0	0.00121427	1	0	0	0	0	0	0	0	0	0	1
41	1	2014	1	75	0	0.00121427	1	0	0	0	0	0	0	0	0	0	1
43	1	2014	1	75	0	0.00121427	1	0	0	0	0	0	0	0	0	0	1
44	1	2014	1	75	0	0.00121427	1	0	0	0	0	0	0	0	0	0	1
61	0	2014	1	75	0	0.000212703	1	0	0	0	0	0	0	0	0	0	1
61	1	2014	1	75	0	0.000212703	1	0	0	0	0	0	0	0	0	0	1
67	1	2014	1	75	0	0.000212703	1	0	0	0	0	0	0	0	0	0	1
68	0	2014	1	75	0	0.000212703	1	0	0	0	0	0	0	0	0	0	1
70	0	2014	1	75			1	0	0	0	0	0	0	0	0	0	1
70	0	2014	1	75	0	0.000212703	1	0	0	0	0	0	0	0	0	0	1
71	0	2014	1	75	0	0.000212703	1	0	0	0	0	0	0	0	0	0	1
77	1	2014	1	75	0	0.000212703	1	0	0	0	0	0	0	0	0	0	1
78	0	2014	1	75	0	0.000212703	1	0	0	0	0	0	0	0	0	0	1
79	0	2014	1	75	0	0.000212703	1	0	0	0	0	0	0	0	0	0	1
81	1	2014	1	75	0	0.000212703	1	0	0	0	0	0	0	0	0	0	1
85	1	2014	1	75	0	0.000212703	1	0	0	0	0	0	0	0	0	0	1
85	1	2014	1	75	5.2346	0.0144397	1	0	0	0	0	0	0	0	0	0	1
89	0	2014	1	75	0	0.000212703	1	0	0	0	0	0	0	0	0	0	1
19	1	2013	1	75	4.7062	0.0517871	1	0	0	0	0	0	0	0	0	0	1
28	0	2013	1	75	0	0.00121427	1	0	0	0	0	0	0	0	0	0	1
33	1	2013	1	75	0.5816	0.00194184	1	0	0	0	0	0	0	0	0	0	1
40	0	2013	1	75	0	0.00121427	1	0	0	0	0	0	0	0	0	0	1
44	1	2013	1	75	4.4488	0.0424706	1	0	0	0	0	0	0	0	0	0	1
45	0	2013	1	75	0	0.00121427	1	0	0	0	0	0	0	0	0	0	1
51	1	2013	1	75	7.8408	0.407789	1	0	0	0	0	0	0	0	0	0	0
54	1	2013	1	75	0	0.00121427	1	0	0	0	0	0	0	0	0	0	1
65	0	2013	1	75	0	0.000212703	1	0	0	0	0	0	0	0	0	0	1
66	0	2013	1	75			1	0	0	0	0	0	0	0	0	0	1
67	0	2013	1	75	0	0.000212703	1	0	0	0	0	0	0	0	0	0	1
68	0	2013	1	75	0	0.000212703	1	0	0	0	0	0	0	0	0	0	1
69	1	2013	1	75	0	0.000212703	1	0	0	0	0	0	0	0	0	0	1
70	0	2013	1	75	0	0.000212703	1	0	0	0	0	0	0	0	0	0	1
71	1	2013	1	75	0	0.000212703	1	0	0	0	0	0	0	0	0	0	1
71	1	2013	1	75	0	0.000212703	1	0	0	0	0	0	0	0	0	0	1
79	1	2013	1	75	0	0.000212703	1	0	0	0	0	0	0	0	0	0	1
81	0	2013	1	75	0	0.000212703	1	0	0	0	0	0	0	0	0	0	1
81	1	2013	1	75	0	0.000212703	1	0	0	0	0	0	0	0	0	0	1
82	0	2013	1	75	0	0.000212703	1	0	0	0	0	0	0	0	0	0	1
84	1	2013	1	75	0	0.000212703	1	0	0	0	0	0	0	0	0	0	1
86	0	2013	1	75	0	0.000212703	1	0	0	0	0	0	0	0	0	0	1
15	0	2012	1	75	0	0.00121427	1	0	0	0	0	0	0	0	0	0	1
17	1	2012	1	75	0	0.00121427	1	0	0	0	0	0	0	0	0	0	1
20	0	2012	1	75	0	0.00121427	1	0	0	0	0	0	0	0	0	0	1
30	0	2012	1	75	0	0.00121427	1	0	0	0	0	0	0	0	0	0	1
31	1	2012	1	75			1	0	0	0	0	0	0	0	0	0	1
32	0	2012	1	75	0	0.00121427	1	0	0	0	0	0	0	0	0	0	1
50	1	2012	1	75	0	0.00121427	1	0	0	0	0	0	0	0	0	0	1
50	1	2012	1	75	0	0.00121427	1	0	0	0	0	0	0	0	0	0	1
53	1	2012	1	75	0	0.00121427	1	0	0	0	0	0	0	0	0	0	1
63	1	2012	1	75	0	0.000212703	1	0	0	0	0	0	0	0	0	0	1
64	1	2012	1	75	0	0.000212703	1	0	0	0	0	0	0	0	0	0	1
65	1	2012	1	75	0	0.000212703	1	0	0	0	0	0	0	0	0	0	1
65	1	2012	1	75	0	0.000212703	1	0	0	0	0	0	0	0	0	0	1
69	0	2012	1	75	0	0.000212703	1	0	0	0	0	0	0	0	0	0	1
71	0	2012	1	75	0	0.000212703	1	0	0	0	0	0	0	0	0	0	1
71	0	2012	1	75	0	0.000212703	1	0	0	0	0	0	0	0	0	0	1
71	1	2012	1	75	3.361	0.00321076	1	0	0	0	0	0	0	0	0	0	1
74	1	2012	1	75			1	0	0	0	0	0	0	0	0	0	1
75	0	2012	1	75	0	0.000212703	1	0	0	0	0	0	0	0	0	0	1
76	1	2012	1	75	3.361	0.00321076	1	0	0	0	0	0	0	0	0	0	1
92	0	2012	1	75	0	0.000212703	1	0	0	0	0	0	0	0	0	0	1
5	1	2011	1	75	0	0.00121427	1	0	0	0	0	0	0	0	0	0	1
19	1	2011	1	75	0	0.00121427	1	0	0	0	0	0	0	0	0	0	1
20	0	2011	1	75	0	0.00121427	1	0	0	0	0	0	0	0	0	0	1
36	0	2011	1	75	0	0.00121427	1	0	0	0	0	0	0	0	0	0	1
42	1	2011	1	75	0	0.00121427	1	0	0	0	0	0	0	0	0	0	1
47	0	2011	1	75	4.0936	0.0322104	1	0	0	0	0	0	0	0	0	0	1
47	1	2011	1	75	0	0.00121427	1	0	0	0	0	0	0	0	0	0	1
54	1	2011	1	75	0	0.00121427	1	0	0	0	0	0	0	0	0	0	1
61	0	2011	1	75	0	0.000212703	1	0	0	0	0	0	0	0	0	0	1
62	1	2011	1	75	0	0.000212703	1	0	0	0	0	0	0	0	0	0	1
73	0	2011	1	75	0	0.000212703	1	0	0	0	0	0	0	0	0	0	1
74	1	2011	1	75	5.9672	0.0258081	1	0	0	0	0	0	0	0	0	0	0
76	0	2011	1	75			1	0	0	0	0	0	0	0	0	0	1
87	0	2011	1	75	0	0.000212703	1	0	0	0	0	0	0	0	0	0	1
33	0	2010	1	75			1	0	0	0	0	0	0	0	0	0	1
33	1	2010	1	75	0	0.00121427	1	0	0	0	0	0	0	0	0	0	1
37	0	2010	1	75	0	0.00121427	1	0	0	0	0	0	0	0	0	0	1
37	1	2010	1	75	0	0.00121427	1	0	0	0	0	0	0	0	0	0	1
40	1	2010	1	75	0	0.00121427	1	0	0	0	0	0	0	0	0	0	1
40	1	2010	1	75	0	0.00121427	1	0	0	0	0	0	0	0	0	0	1
48	0	2010	1	75	0	0.00121427	1	0	0	0	0	0	0	0	0	0	1
49	0	2010	1	75	0	0.00121427	1	0	0	0	0	0	0	0	0	0	1
54	0	2010	1	75	0	0.00121427	1	0	0	0	0	0	0	0	0	0	1
55	1	2010	1	75	0	0.000212703	1	0	0	0	0	0	0	0	0	0	1
55	1	2010	1	75	0	0.000212703	1	0	0	0	0	0	0	0	0	0	1
61	1	2010	1	75	0	0.000212703	1	0	0	0	0	0	0	0	0	0	1
63	1	2010	1	75	0	0.000212703	1	0	0	0	0	0	0	0	0	0	1
65	0	2010	1	75	0	0.000212703	1	0	0	0	0	0	0	0	0	0	1
66	1	2010	1	75			1	0	0	0	0	0	0	0	0	0	1
66	1	2010	1	75	0	0.000212703	1	0	0	0	0	0	0	0	0	0	1
67	0	2010	1	75	0	0.000212703	1	0	0	0	0	0	0	0	0	0	1
86	1	2010	1	75	5.2346	0.0144397	1	0	0	0	0	0	0	0	0	0	1
19	1	2009	1	75	0	0.00121427	1	0	0	0	0	0	0	0	0	0	1
24	1	2009	1	75	0	0.00121427	1	0	0	0	0	0	0	0	0	0	1
26	1	2009	1	75	0	0.00121427	1	0	0	0	0	0	0	0	0	0	1
30	1	2009	1	75	0	0.00121427	1	0	0	0	0	0	0	0	0	0	1
35	1	2009	1	75	0.7326	0.00219343	1	0	0	0	0	0	0	0	0	0	1
40	0	2009	1	75	0	0.00121427	1	0	0	0	0	0	0	0	0	0	1
51	1	2009	1	75	0	0.00121427	1	0	0	0	0	0	0	0	0	0	1
54	1	2009	1	75	0	0.00121427	1	0	0	0	0	0	0	0	0	0	1
73	0	2009	1	75	0	0.000212703	1	0	0	0	0	0	0	0	0	0	1
78	1	2009	1	75	0	0.000212703	1	0	0	0	0	0	0	0	0	0	1
83	0	2009	1	75	3.361	0.00321076	1	0	0	0	0	0	0	0	0	0	0
14	0	2018	1	75	0	0.00121427	1	0	0	0	0	0	0	0	0	0	1
15	1	2018	1	75	0	0.00121427	1	0	0	0	0	0	0	0	0	0	1
16	1	2018	1	75	0	0.00121427	1	0	0	0	0	0	0	0	0	0	1
18	1	2018	1	75	0	0.00121427	1	0	0	0	0	0	0	0	0	0	1
22	0	2018	1	75	0	0.00121427	1	0	0	0	0	0	0	0	0	0	1
22	1	2018	1	75	1.4652	0.00395904	1	0	0	0	0	0	0	0	0	0	1
23	0	2018	1	75	0	0.00121427	1	0	0	0	0	0	0	0	0	0	1
23	1	2018	1	75	0	0.00121427	1	0	0	0	0	0	0	0	0	0	1
25	1	2018	1	75	0	0.00121427	1	0	0	0	0	0	0	0	0	0	1
25	1	2018	1	75	0	0.00121427	1	0	0	0	0	0	0	0	0	0	1
25	1	2018	1	75	0	0.00121427	1	0	0	0	0	0	0	0	0	0	1
26	1	2018	1	75	1.8958	0.00559848	1	0	0	0	0	0	0	0	0	0	1
27	1	2018	1	75			1	0	0	0	0	0	0	0	0	0	1
30	0	2018	1	75	4.502	0.0442546	1	0	0	0	0	0	0	0	0	0	1
34	1	2018	1	75			1	0	0	0	0	0	0	0	0	0	1
37	1	2018	1	75	3.8028	0.0256348	1	0	0	0	0	0	0	0	0	0	1
40	1	2018	1	75			1	0	0	0	0	0	0	0	0	0	1
40	1	2018	1	75	0	0.00121427	1	0	0	0	0	0	0	0	0	0	1
45	0	2018	1	75			1	0	0	0	0	0	0	0	0	0	1
48	0	2018	1	75	4.0936	0.0322104	1	0	0	0	0	0	0	0	0	0	0
49	1	2018	1	75	0	0.00121427	1	0	0	0	0	0	0	0	0	0	1
51	1	2018	1	75	0	0.00121427	1	0	0	0	0	0	0	0	0	0	1
53	1	2018	1	75	0	0.00121427	1	0	0	0	0	0	0	0	0	0	1
56	1	2018	1	75	0	0.000212703	1	0	0	0	0	0	0	0	0	0	1
56	1	2018	1	75	0	0.000212703	1	0	0	0	0	0	0	0	0	0	1
57	1	2018	1	75			1	0	0	0	0	0	0	0	0	0	1
57	1	2018	1	75			1	0	0	0	0	0	0	0	0	0	1
58	1	2018	1	75	0	0.000212703	1	0	0	0	0	0	0	0	0	0	1
59	0	2018	1	75	0	0.000212703	1	0	0	0	0	0	0	0	0	0	1
59	1	2018	1	75	0	0.000212703	1	0	0	0	0	0	0	0	0	0	1
61	1	2018	1	75			1	0	0	0	0	0	0	0	0	0	1
62	0	2018	1	75	5.9672	0.0258081	1	0	0	0	0	0	0	0	0	0	1
63	0	2018	1	75	0	0.000212703	1	0	0	0	0	0	0	0	0	0	1
63	0	2018	1	75	0	0.000212703	1	0	0	0	0	0	0	0	0	0	1
63	1	2018	1	75	0	0.000212703	1	0	0	0	0	0	0	0	0	0	1
67	0	2018	1	75	6.904	0.0534784	1	0	0	0	0	0	0	0	0	0	1
71	0	2018	1	75	0	0.000212703	1	0	0	0	0	0	0	0	0	0	1
71	0	2018	1	75	6.1714	0.0303005	1	0	0	0	0	0	0	0	0	0	1
71	0	2018	1	75	0	0.000212703	1	0	0	0	0	0	0	0	0	0	1
72	1	2018	1	75	0	0.000212703	1	0	0	0	0	0	0	0	0	0	1
73	1	2018	1	75	0	0.000212703	1	0	0	0	0	0	0	0	0	0	1
75	1	2018	1	75	0	0.000212703	1	0	0	0	0	0	0	0	0	0	1
76	0	2018	1	75	0	0.000212703	1	0	0	0	0	0	0	0	0	0	1
78	1	2018	1	75	3.361	0.00321076	1	0	0	0	0	0	0	0	0	0	1
79	1	2018	1	75	1.8958	0.00098425	1	0	0	0	0	0	0	0	0	0	0
80	0	2018	1	75	0	0.000212703	1	0	0	0	0	0	0	0	0	0	1
80	0	2018	1	75	0	0.000212703	1	0	0	0	0	0	0	0	0	0	1
80	1	2018	1	75	5.9672	0.0258081	1	0	0	0	0	0	0	0	0	0	1
81	0	2018	1	75	0	0.000212703	1	0	0	0	0	0	0	0	0	0	1
81	1	2018	1	75	0	0.000212703	1	0	0	0	0	0	0	0	0	0	1
81	1	2018	1	75	6.0848	0.0283095	1	0	0	0	0	0	0	0	0	0	1
82	1	2018	1	75	0	0.000212703	1	0	0	0	0	0	0	0	0	0	1
83	1	2018	1	75			1	0	0	0	0	0	0	0	0	0	1
83	1	2018	1	75	1.1632	0.000544579	1	0	0	0	0	0	0	0	0	0	1
84	1	2018	1	75	0	0.000212703	1	0	0	0	0	0	0	0	0	0	1
85	0	2018	1	75	0	0.000212703	1	0	0	0	0	0	0	0	0	0	1
86	1	2018	1	75	0	0.000212703	1	0	0	0	0	0	0	0	0	0	1
3	1	2017	1	75			1	0	0	0	0	0	0	0	0	0	0
14	1	2017	1	75	0	0.00121427	1	0	0	0	0	0	0	0	0	0	1
17	0	2017	1	75	0	0.00121427	1	0	0	0	0	0	0	0	0	0	1
18	1	2017	1	75	0	0.00121427	1	0	0	0	0	0	0	0	0	0	1
20	0	2017	1	75			1	0	0	0	0	0	0	0	0	0	1
20	1	2017	1	75	0	0.00121427	1	0	0	0	0	0	0	0	0	0	1
21	1	2017	1	75	0.7326	0.00219343	1	0	0	0	0	0	0	0	0	0	1
22	0	2017	1	75	3.1346	0.0150966	1	0	0	0	0	0	0	0	0	0	0
26	0	2017	1	75	0	0.00121427	1	0	0	0	0	0	0	0	0	0	1
27	1	2017	1	75	0	0.00121427	1	0	0	0	0	0	0	0	0	0	1
28	0	2017	1	75	0	0.00121427	1	0	0	0	0	0	0	0	0	0	1
32	1	2017	1	75	4.7396	0.0531293	1	0	0	0	0	0	0	0	0	0	1
34	1	2017	1	75	0	0.00121427	1	0	0	0	0	0	0	0	0	0	1
35	0	2017	1	75	0	0.00121427	1	0	0	0	0	0	0	0	0	0	1
36	1	2017	1	75	0	0.00121427	1	0	0	0	0	0	0	0	0	0	1
38	1	2017	1	75	0	0.00121427	1	0	0	0	0	0	0	0	0	0	1
40	0	2017	1	75	0.7326	0.00219343	1	0	0	0	0	0	0	0	0	0	1
40	1	2017	1	75	6.0848	0.142725	1	0	0	0	0	0	0	0	0	0	1
42	1	2017	1	75			1	0	0	0	0	0	0	0	0	0	1
42	1	2017	1	75	0	0.00121427	1	0	0	0	0	0	0	0	0	0	1
48	1	2017	1	75	0	0.00121427	1	0	0	0	0	0	0	0	0	0	1
48	1	2017	1	75	0	0.00121427	1	0	0	0	0	0	0	0	0	0	1
49	1	2017	1	75	0	0.00121427	1	0	0	0	0	0	0	0	0	0	1
50	1	2017	1	75	0	0.00121427	1	0	0	0	0	0	0	0	0	0	1
50	1	2017	1	75	0	0.00121427	1	0	0	0	0	0	0	0	0	0	1
52	1	2017	1	75	0	0.00121427	1	0	0	0	0	0	0	0	0	0	1
57	1	2017	1	75	4.0936	0.00579053	1	0	0	0	0	0	0	0	0	0	0
60	1	2017	1	75	0	0.000212703	1	0	0	0	0	0	0	0	0	0	1
63	1	2017	1	75			1	0	0	0	0	0	0	0	0	0	1
64	1	2017	1	75	0	0.000212703	1	0	0	0	0	0	0	0	0	0	1
66	1	2017	1	75	0	0.000212703	1	0	0	0	0	0	0	0	0	0	1
67	1	2017	1	75	7.8408	0.107541	1	0	0	0	0	0	0	0	0	0	0
67	0	2017	1	75	0	0.000212703	1	0	0	0	0	0	0	0	0	0	1
67	1	2017	1	75	0	0.000212703	1	0	0	0	0	0	0	0	0	0	1
67	1	2017	1	75	0	0.000212703	1	0	0	0	0	0	0	0	0	0	1
68	1	2017	1	75	2.9304	0.00226894	1	0	0	0	0	0	0	0	0	0	1
70	1	2017	1	75			1	0	0	0	0	0	0	0	0	0	1
71	0	2017	1	75	0	0.000212703	1	0	0	0	0	0	0	0	0	0	1
73	1	2017	1	75			1	0	0	0	0	0	0	0	0	0	1
74	0	2017	1	75	1.4652	0.000695082	1	0	0	0	0	0	0	0	0	0	1
75	1	2017	1	75			1	0	0	0	0	0	0	0	0	0	1
76	1	2017	1	75	0	0.000212703	1	0	0	0	0	0	0	0	0	0	1
77	1	2017	1	75	0	0.000212703	1	0	0	0	0	0	0	0	0	0	1
78	0	2017	1	75	2.1978	0.00125611	1	0	0	0	0	0	0	0	0	0	0
78	1	2017	1	75	1.605	0.000778193	1	0	0	0	0	0	0	0	0	0	1
80	0	2017	1	75	0	0.000212703	1	0	0	0	0	0	0	0	0	0	1
81	0	2017	1	75	0	0.000212703	1	0	0	0	0	0	0	0	0	0	1
81	1	2017	1	75	0	0.000212703	1	0	0	0	0	0	0	0	0	0	1
85	0	2017	1	75	0	0.000212703	1	0	0	0	0	0	0	0	0	0	1
86	1	2017	1	75	0	0.000212703	1	0	0	0	0	0	0	0	0	0	1
87	0	2017	1	75	4.0936	0.00579053	1	0	0	0	0	0	0	0	0	0	0
88	0	2017	1	75	0	0.000212703	1	0	0	0	0	0	0	0	0	0	1
89	0	2017	1	75	0	0.000212703	1	0	0	0	0	0	0	0	0	0	1
92	0	2017	1	75	0	0.000212703	1	0	0	0	0	0	0	0	0	0	1
94	1	2017	1	75	0	0.000212703	1	0	0	0	0	0	0	0	0	0	1
10	1	2016	1	75	2.6284	0.0100773	1	0	0	0	0	0	0	0	0	0	1
18	1	2016	1	75	4.0936	0.0322104	1	0	0	0	0	0	0	0	0	0	1
20	1	2016	1	75	0	0.00121427	1	0	0	0	0	0	0	0	0	0	1
21	1	2016	1	75	0	0.00121427	1	0	0	0	0	0	0	0	0	0	1
22	0	2016	1	75	4.0936	0.0322104	1	0	0	0	0	0	0	0	0	0	0
22	1	2016	1	75	4.0936	0.0322104	1	0	0	0	0	0	0	0	0	0	1
32	0	2016	1	75	6.8174	0.231381	1	0	0	0	0	0	0	0	0	0	0
34	1	2016	1	75			1	0	0	0	0	0	0	0	0	0	1
42	0	2016	1	75	0	0.00121427	1	0	0	0	0	0	0	0	0	0	1
42	1	2016	1	75	0	0.00121427	1	0	0	0	0	0	0	0	0	0	1
43	0	2016	1	75	0	0.00121427	1	0	0	0	0	0	0	0	0	0	1
46	1	2016	1	75	7.55	0.352464	1	0	0	0	0	0	0	0	0	0	1
46	1	2016	1	75	0	0.00121427	1	0	0	0	0	0	0	0	0	0	1
46	1	2016	1	75	0	0.00121427	1	0	0	0	0	0	0	0	0	0	1
49	1	2016	1	75	0	0.00121427	1	0	0	0	0	0	0	0	0	0	1
49	1	2016	1	75	0	0.00121427	1	0	0	0	0	0	0	0	0	0	1
50	0	2016	1	75	0	0.00121427	1	0	0	0	0	0	0	0	0	0	1
52	0	2016	1	75	0.7326	0.00219343	1	0	0	0	0	0	0	0	0	0	1
53	1	2016	1	75	0	0.00121427	1	0	0	0	0	0	0	0	0	0	1
53	1	2016	1	75			1	0	0	0	0	0	0	0	0	0	1
58	1	2016	1	75			1	0	0	0	0	0	0	0	0	0	1
59	0	2016	1	75			1	0	0	0	0	0	0	0	0	0	1
59	1	2016	1	75			1	0	0	0	0	0	0	0	0	0	1
60	0	2016	1	75	4.0936	0.00579053	1	0	0	0	0	0	0	0	0	0	1
64	1	2016	1	75	0	0.000212703	1	0	0	0	0	0	0	0	0	0	1
65	0	2016	1	75	0	0.000212703	1	0	0	0	0	0	0	0	0	0	1
66	1	2016	1	75	0	0.000212703	1	0	0	0	0	0	0	0	0	0	1
68	0	2016	1	75	0	0.000212703	1	0	0	0	0	0	0	0	0	0	1
69	1	2016	1	75	0	0.000212703	1	0	0	0	0	0	0	0	0	0	1
70	0	2016	1	75	0	0.000212703	1	0	0	0	0	0	0	0	0	0	1
72	1	2016	1	75	0	0.000212703	1	0	0	0	0	0	0	0	0	0	1
73	0	2016	1	75	0	0.000212703	1	0	0	0	0	0	0	0	0	0	1
75	1	2016	1	75	0.7326	0.000384534	1	0	0	0	0	0	0	0	0	0	1
76	1	2016	1	75			1	0	0	0	0	0	0	0	0	0	0
76	0	2016	1	75	0	0.000212703	1	0	0	0	0	0	0	0	0	0	1
76	1	2016	1	75	0	0.000212703	1	0	0	0	0	0	0	0	0	0	1
77	1	2016	1	75	0	0.000212703	1	0	0	0	0	0	0	0	0	0	1
81	0	2016	1	75	4.0936	0.00579053	1	0	0	0	0	0	0	0	0	0	1
82	0	2016	1	75	0	0.000212703	1	0	0	0	0	0	0	0	0	0	1
82	0	2016	1	75	0	0.000212703	1	0	0	0	0	0	0	0	0	0	1
83	0	2016	1	75	0	0.000212703	1	0	0	0	0	0	0	0	0	0	1
85	0	2016	1	75	0	0.000212703	1	0	0	0	0	0	0	0	0	0	1
15	1	2015	1	75	0	0.00121427	1	0	0	0	0	0	0	0	0	0	1
16	0	2015	1	75	0	0.00121427	1	0	0	0	0	0	0	0	0	0	1
19	1	2015	1	75			1	0	0	0	0	0	0	0	0	0	1
20	1	2015	1	75	5.6764	0.106878	1	0	0	0	0	0	0	0	0	0	0
20	1	2015	1	75	0	0.00121427	1	0	0	0	0	0	0	0	0	0	1
21	0	2015	1	75	0	0.00121427	1	0	0	0	0	0	0	0	0	0	1
21	1	2015	1	75			1	0	0	0	0	0	0	0	0	0	1
23	1	2015	1	75	0	0.00121427	1	0	0	0	0	0	0	0	0	0	1
24	0	2015	1	75	0	0.00121427	1	0	0	0	0	0	0	0	0	0	1
26	1	2015	1	75	1.1632	0.00310401	1	0	0	0	0	0	0	0	0	0	1
26	1	2015	1	75	5.4388	0.0898776	1	0	0	0	0	0	0	0	0	0	1
27	0	2015	1	75			1	0	0	0	0	0	0	0	0	0	1
27	0	2015	1	75	0	0.00121427	1	0	0	0	0	0	0	0	0	0	1
27	1	2015	1	75	0	0.00121427	1	0	0	0	0	0	0	0	0	0	1
28	0	2015	1	75	0	0.00121427	1	0	0	0	0	0	0	0	0	0	1
29	0	2015	1	75			1	0	0	0	0	0	0	0	0	0	1
29	1	2015	1	75	0	0.00121427	1	0	0	0	0	0	0	0	0	0	1
30	1	2015	1	75	0	0.00121427	1	0	0	0	0	0	0	0	0	0	1
30	1	2015	1	75	0	0.00121427	1	0	0	0	0	0	0	0	0	0	1
32	0	2015	1	75	0	0.00121427	1	0	0	0	0	0	0	0	0	0	1
34	0	2015	1	75	0	0.00121427	1	0	0	0	0	0	0	0	0	0	1
38	0	2015	1	75			1	0	0	0	0	0	0	0	0	0	1
38	1	2015	1	75	0	0.00121427	1	0	0	0	0	0	0	0	0	0	1
38	1	2015	1	75	0	0.00121427	1	0	0	0	0	0	0	0	0	0	1
38	1	2015	1	75	0	0.00121427	1	0	0	0	0	0	0	0	0	0	1
41	1	2015	1	75	0	0.00121427	1	0	0	0	0	0	0	0	0	0	0
41	0	2015	1	75	0	0.00121427	1	0	0	0	0	0	0	0	0	0	1
42	1	2015	1	75			1	0	0	0	0	0	0	0	0	0	1
43	1	2015	1	75	0	0.00121427	1	0	0	0	0	0	0	0	0	0	1
43	1	2015	1	75	0	0.00121427	1	0	0	0	0	0	0	0	0	0	1
44	1	2015	1	75	0	0.00121427	1	0	0	0	0	0	0	0	0	0	1
45	1	2015	1	75	0	0.00121427	1	0	0	0	0	0	0	0	0	0	1
45	1	2015	1	75	0	0.00121427	1	0	0	0	0	0	0	0	0	0	1
46	0	2015	1	75	2.0468	0.00632084	1	0	0	0	0	0	0	0	0	0	0
46	1	2015	1	75	0	0.00121427	1	0	0	0	0	0	0	0	0	0	1
46	1	2015	1	75	0	0.00121427	1	0	0	0	0	0	0	0	0	0	1
46	1	2015	1	75	0	0.00121427	1	0	0	0	0	0	0	0	0	0	1
48	0	2015	1	75	0	0.00121427	1	0	0	0	0	0	0	0	0	0	1
49	0	2015	1	75	0	0.00121427	1	0	0	0	0	0	0	0	0	0	1
52	1	2015	1	75	0	0.00121427	1	0	0	0	0	0	0	0	0	0	1
53	0	2015	1	75			1	0	0	0	0	0	0	0	0	0	1
54	0	2015	0	75			1	0	0	0	0	0	0	0	0	0	1
55	1	2015	1	75	0	0.000212703	1	0	0	0	0	0	0	0	0	0	1
59	0	2015	1	75	3.361	0.00321076	1	0	0	0	0	0	0	0	0	0	1
59	0	2015	1	75	0	0.000212703	1	0	0	0	0	0	0	0	0	0	1
59	0	2015	1	75	0	0.000212703	1	0	0	0	0	0	0	0	0	0	1
60	1	2015	1	75	0	0.000212703	1	0	0	0	0	0	0	0	0	0	1
60	1	2015	1	75	0	0.000212703	1	0	0	0	0	0	0	0	0	0	1
61	1	2015	1	75			1	0	0	0	0	0	0	0	0	0	1
62	1	2015	1	75			1	0	0	0	0	0	0	0	0	0	0
62	1	2015	1	75	0	0.000212703	1	0	0	0	0	0	0	0	0	0	1
63	0	2015	1	75	0	0.000212703	1	0	0	0	0	0	0	0	0	0	1
63	0	2015	1	75	0	0.000212703	1	0	0	0	0	0	0	0	0	0	1
65	1	2015	1	75	0	0.000212703	1	0	0	0	0	0	0	0	0	0	1
68	0	2015	1	75	1.8958	0.00098425	1	0	0	0	0	0	0	0	0	0	1
69	1	2015	1	75	0	0.000212703	1	0	0	0	0	0	0	0	0	0	1
72	1	2015	1	75	5.3856	0.0162842	1	0	0	0	0	0	0	0	0	0	0
72	0	2015	1	75	0	0.000212703	1	0	0	0	0	0	0	0	0	0	1
72	1	2015	1	75			1	0	0	0	0	0	0	0	0	0	1
73	0	2015	1	75	0	0.000212703	1	0	0	0	0	0	0	0	0	0	1
74	1	2015	1	75	0	0.000212703	1	0	0	0	0	0	0	0	0	0	1
75	0	2015	1	75			1	0	0	0	0	0	0	0	0	0	1
75	1	2015	0	75	0		1	0	0	0	0	0	0	0	0	0	1
76	1	2015	1	75	0	0.000212703	1	0	0	0	0	0	0	0	0	0	1
80	0	2015	1	75	1.8958	0.00098425	1	0	0	0	0	0	0	0	0	0	1
81	0	2015	1	75	0	0.000212703	1	0	0	0	0	0	0	0	0	0	1
81	0	2015	1	75	0	0.000212703	1	0	0	0	0	0	0	0	0	0	1
85	0	2015	1	75	0	0.000212703	1	0	0	0	0	0	0	0	0	0	1
85	1	2015	1	75	0	0.000212703	1	0	0	0	0	0	0	0	0	0	1
86	0	2015	1	75	0	0.000212703	1	0	0	0	0	0	0	0	0	0	1
87	0	2015	1	75	0	0.000212703	1	0	0	0	0	0	0	0	0	0	1
88	0	2015	1	75	0	0.000212703	1	0	0	0	0	0	0	0	0	0	1
14	0	2014	1	75	0	0.00121427	1	0	0	0	0	0	0	0	0	0	1
16	0	2014	1	75	0	0.00121427	1	0	0	0	0	0	0	0	0	0	1
17	1	2014	1	75	7.8408	0.407789	1	0	0	0	0	0	0	0	0	0	0
19	0	2014	1	75			1	0	0	0	0	0	0	0	0	0	1
20	0	2014	1	75	0	0.00121427	1	0	0	0	0	0	0	0	0	0	1
20	1	2014	1	75	0	0.00121427	1	0	0	0	0	0	0	0	0	0	1
24	0	2014	1	75	1.8958	0.00559848	1	0	0	0	0	0	0	0	0	0	1
24	1	2014	1	75	1.8736	0.00549944	1	0	0	0	0	0	0	0	0	0	1
25	1	2014	1	75	0	0.00121427	1	0	0	0	0	0	0	0	0	0	1
25	1	2014	1	75			1	0	0	0	0	0	0	0	0	0	1
27	1	2014	1	75	0	0.00121427	1	0	0	0	0	0	0	0	0	0	1
29	1	2014	1	75	0	0.00121427	1	0	0	0	0	0	0	0	0	0	1
31	1	2014	1	75	0	0.00121427	1	0	0	0	0	0	0	0	0	0	1
32	0	2014	1	75	0	0.00121427	1	0	0	0	0	0	0	0	0	0	1
32	1	2014	1	75	0	0.00121427	1	0	0	0	0	0	0	0	0	0	1
33	1	2014	1	75	0	0.00121427	1	0	0	0	0	0	0	0	0	0	0
33	1	2014	1	75	0	0.00121427	1	0	0	0	0	0	0	0	0	0	1
36	1	2014	1	75	0	0.00121427	1	0	0	0	0	0	0	0	0	0	1
38	1	2014	1	75	0	0.00121427	1	0	0	0	0	0	0	0	0	0	1
40	1	2014	1	75	0	0.00121427	1	0	0	0	0	0	0	0	0	0	1
41	0	2014	1	75	0	0.00121427	1	0	0	0	0	0	0	0	0	0	1
41	1	2014	1	75	0	0.00121427	1	0	0	0	0	0	0	0	0	0	1
42	0	2014	1	75	0	0.00121427	1	0	0	0	0	0	0	0	0	0	1
42	1	2014	1	75	0	0.00121427	1	0	0	0	0	0	0	0	0	0	1
43	1	2014	1	75	0	0.00121427	1	0	0	0	0	0	0	0	0	0	1
44	0	2014	1	75	0	0.00121427	1	0	0	0	0	0	0	0	0	0	1
44	1	2014	1	75	0	0.00121427	1	0	0	0	0	0	0	0	0	0	1
45	1	2014	1	75	0	0.00121427	1	0	0	0	0	0	0	0	0	0	1
46	1	2014	1	75	0	0.00121427	1	0	0	0	0	0	0	0	0	0	1
46	1	2014	1	75	0	0.00121427	1	0	0	0	0	0	0	0	0	0	1
47	1	2014	1	75	7.8408	0.407789	1	0	0	0	0	0	0	0	0	0	0
47	1	2014	1	75	1.756	0.00500314	1	0	0	0	0	0	0	0	0	0	1
47	1	2014	1	75	0	0.00121427	1	0	0	0	0	0	0	0	0	0	1
48	1	2014	1	75	0	0.00121427	1	0	0	0	0	0	0	0	0	0	1
48	1	2014	1	75			1	0	0	0	0	0	0	0	0	0	1
49	0	2014	1	75	0	0.00121427	1	0	0	0	0	0	0	0	0	0	1
49	1	2014	1	75	7.8408	0.407789	1	0	0	0	0	0	0	0	0	0	1
50	0	2014	1	75	3.7694	0.0249689	1	0	0	0	0	0	0	0	0	0	1
50	1	2014	1	75	0	0.00121427	1	0	0	0	0	0	0	0	0	0	1
50	1	2014	1	75	0	0.00121427	1	0	0	0	0	0	0	0	0	0	1
51	1	2014	1	75	0	0.00121427	1	0	0	0	0	0	0	0	0	0	1
51	1	2014	1	75			1	0	0	0	0	0	0	0	0	0	1
52	1	2014	1	75	0	0.00121427	1	0	0	0	0	0	0	0	0	0	1
55	1	2014	1	75	0	0.000212703	1	0	0	0	0	0	0	0	0	0	1
57	1	2014	1	75			1	0	0	0	0	0	0	0	0	0	0
59	0	2014	1	75			1	0	0	0	0	0	0	0	0	0	1
62	1	2014	1	75	2.6284	0.00177826	1	0	0	0	0	0	0	0	0	0	1
63	1	2014	1	75	0	0.000212703	1	0	0	0	0	0	0	0	0	0	1
63	1	2014	1	75	0	0.000212703	1	0	0	0	0	0	0	0	0	0	1
64	1	2014	1	75	0.7326	0.000384534	1	0	0	0	0	0	0	0	0	0	1
64	1	2014	1	75	0.8724	0.000430529	1	0	0	0	0	0	0	0	0	0	1
64	1	2014	1	75	3.8028	0.00458287	1	0	0	0	0	0	0	0	0	0	1
64	1	2014	1	75	0	0.000212703	1	0	0	0	0	0	0	0	0	0	1
66	0	2014	1	75	0.8724	0.000430529	1	0	0	0	0	0	0	0	0	0	1
67	1	2014	1	75	1.8958	0.00098425	1	0	0	0	0	0	0	0	0	0	1
69	0	2014	1	75			1	0	0	0	0	0	0	0	0	0	1
70	0	2014	1	75	0	0.000212703	1	0	0	0	0	0	0	0	0	0	1
70	1	2014	1	75	0	0.000212703	1	0	0	0	0	0	0	0	0	0	1
71	1	2014	1	75	0	0.000212703	1	0	0	0	0	0	0	0	0	0	1
72	1	2014	1	75	0	0.000212703	1	0	0	0	0	0	0	0	0	0	0
72	1	2014	1	75	0	0.000212703	1	0	0	0	0	0	0	0	0	0	1
73	1	2014	1	75	2.8326	0.0020968	1	0	0	0	0	0	0	0	0	0	0
73	1	2014	1	75			1	0	0	0	0	0	0	0	0	0	1
73	1	2014	1	75	7.8408	0.107541	1	0	0	0	0	0	0	0	0	0	1
74	0	2014	1	75	0	0.000212703	1	0	0	0	0	0	0	0	0	0	1
77	1	2014	1	75	0	0.000212703	1	0	0	0	0	0	0	0	0	0	1
79	1	2014	1	75	0	0.000212703	1	0	0	0	0	0	0	0	0	0	1
79	1	2014	1	75			1	0	0	0	0	0	0	0	0	0	1
79	1	2014	1	75	4.0936	0.00579053	1	0	0	0	0	0	0	0	0	0	1
80	0	2014	1	75	0	0.000212703	1	0	0	0	0	0	0	0	0	0	1
83	1	2014	1	75	2.4886	0.00158851	1	0	0	0	0	0	0	0	0	0	1
83	1	2014	1	75	0	0.000212703	1	0	0	0	0	0	0	0	0	0	1
84	0	2014	1	75	0	0.000212703	1	0	0	0	0	0	0	0	0	0	1
5	1	2013	1	75	0	0.00121427	1	0	0	0	0	0	0	0	0	0	1
19	1	2013	1	75	0	0.00121427	1	0	0	0	0	0	0	0	0	0	1
20	1	2013	1	75			1	0	0	0	0	0	0	0	0	0	1
22	1	2013	1	75			1	0	0	0	0	0	0	0	0	0	1
23	1	2013	1	75	0	0.00121427	1	0	0	0	0	0	0	0	0	0	1
26	1	2013	1	75	0	0.00121427	1	0	0	0	0	0	0	0	0	0	1
27	1	2013	1	75			1	0	0	0	0	0	0	0	0	0	1
30	1	2013	1	75	0	0.00121427	1	0	0	0	0	0	0	0	0	0	1
34	0	2013	1	75	0.2908	0.00153561	1	0	0	0	0	0	0	0	0	0	1
34	0	2013	1	75	0	0.00121427	1	0	0	0	0	0	0	0	0	0	1
36	0	2013	1	75	6.904	0.244066	1	0	0	0	0	0	0	0	0	0	1
37	1	2013	1	75	7.55	0.352464	1	0	0	0	0	0	0	0	0	0	0
37	0	2013	1	75	0	0.00121427	1	0	0	0	0	0	0	0	0	0	1
39	1	2013	1	75	0	0.00121427	1	0	0	0	0	0	0	0	0	0	1
42	0	2013	1	75	0.7326	0.00219343	1	0	0	0	0	0	0	0	0	0	1
43	1	2013	1	75	0	0.00121427	1	0	0	0	0	0	0	0	0	0	1
44	1	2013	1	75	2.6284	0.0100773	1	0	0	0	0	0	0	0	0	0	1
49	0	2013	1	75	0	0.00121427	1	0	0	0	0	0	0	0	0	0	1
51	0	2013	1	75	0	0.00121427	1	0	0	0	0	0	0	0	0	0	1
51	1	2013	1	75	0	0.00121427	1	0	0	0	0	0	0	0	0	0	1
51	1	2013	1	75	0	0.00121427	1	0	0	0	0	0	0	0	0	0	1
57	1	2013	1	75	0	0.000212703	1	0	0	0	0	0	0	0	0	0	1
60	1	2013	1	75			1	0	0	0	0	0	0	0	0	0	1
61	0	2013	1	75	0	0.000212703	1	0	0	0	0	0	0	0	0	0	1
64	1	2013	1	75	4.0936	0.00579053	1	0	0	0	0	0	0	0	0	0	0
65	0	2013	1	75	0	0.000212703	1	0	0	0	0	0	0	0	0	0	1
65	0	2013	1	75	0	0.000212703	1	0	0	0	0	0	0	0	0	0	1
67	1	2013	1	75	0	0.000212703	1	0	0	0	0	0	0	0	0	0	1
68	1	2013	1	75	4.0936	0.00579053	1	0	0	0	0	0	0	0	0	0	1
69	1	2013	1	75	2.6284	0.00177826	1	0	0	0	0	0	0	0	0	0	0
69	1	2013	1	75			1	0	0	0	0	0	0	0	0	0	1
71	1	2013	1	75	0	0.000212703	1	0	0	0	0	0	0	0	0	0	1
73	0	2013	1	75	2.9304	0.00226894	1	0	0	0	0	0	0	0	0	0	1
73	1	2013	1	75	0	0.000212703	1	0	0	0	0	0	0	0	0	0	1
74	1	2013	1	75	0	0.000212703	1	0	0	0	0	0	0	0	0	0	1
76	0	2013	1	75	0.7326	0.000384534	1	0	0	0	0	0	0	0	0	0	1
76	0	2013	1	75	0	0.000212703	1	0	0	0	0	0	0	0	0	0	1
80	1	2013	1	75	0	0.000212703	1	0	0	0	0	0	0	0	0	0	1
81	1	2013	1	75	0	0.000212703	1	0	0	0	0	0	0	0	0	0	1
81	1	2013	1	75	1.0234	0.000486406	1	0	0	0	0	0	0	0	0	0	1
82	0	2013	0	75			1	0	0	0	0	0	0	0	0	0	1
83	0	2013	1	75	7.8408	0.107541	1	0	0	0	0	0	0	0	0	0	1
83	1	2013	1	75	0	0.000212703	1	0	0	0	0	0	0	0	0	0	1
84	0	2013	1	75	0	0.000212703	1	0	0	0	0	0	0	0	0	0	1
85	1	2013	1	75	0	0.000212703	1	0	0	0	0	0	0	0	0	0	1
86	1	2013	1	75	0	0.000212703	1	0	0	0	0	0	0	0	0	0	1
8	0	2012	1	75	0	0.00121427	1	0	0	0	0	0	0	0	0	0	1
15	1	2012	1	75	0	0.00121427	1	0	0	0	0	0	0	0	0	0	1
17	1	2012	1	75	0	0.00121427	1	0	0	0	0	0	0	0	0	0	1
18	0	2012	1	75	1.0234	0.00277319	1	0	0	0	0	0	0	0	0	0	1
19	1	2012	1	75	0	0.00121427	1	0	0	0	0	0	0	0	0	0	1
20	1	2012	1	75	0	0.00121427	1	0	0	0	0	0	0	0	0	0	1
20	1	2012	1	75	0	0.00121427	1	0	0	0	0	0	0	0	0	0	1
21	1	2012	1	75	4.4488	0.0424706	1	0	0	0	0	0	0	0	0	0	0
22	1	2012	0	75			1	0	0	0	0	0	0	0	0	0	1
22	1	2012	1	75			1	0	0	0	0	0	0	0	0	0	1
25	1	2012	1	75	0	0.00121427	1	0	0	0	0	0	0	0	0	0	1
32	1	2012	1	75	0	0.00121427	1	0	0	0	0	0	0	0	0	0	1
34	1	2012	1	75	4.0936	0.0322104	1	0	0	0	0	0	0	0	0	0	0
35	1	2012	1	75	0	0.00121427	1	0	0	0	0	0	0	0	0	0	1
37	0	2012	1	75	0	0.00121427	1	0	0	0	0	0	0	0	0	0	1
37	1	2012	1	75	0	0.00121427	1	0	0	0	0	0	0	0	0	0	1
37	1	2012	1	75	0	0.00121427	1	0	0	0	0	0	0	0	0	0	1
38	1	2012	1	75			1	0	0	0	0	0	0	0	0	0	1
43	1	2012	1	75	0	0.00121427	1	0	0	0	0	0	0	0	0	0	1
44	1	2012	1	75	0.2908	0.00153561	1	0	0	0	0	0	0	0	0	0	1
47	0	2012	1	75			1	0	0	0	0	0	0	0	0	0	1
47	1	2012	1	75	0	0.00121427	1	0	0	0	0	0	0	0	0	0	1
48	1	2012	1	75			1	0	0	0	0	0	0	0	0	0	1
49	1	2012	1	75	0	0.00121427	1	0	0	0	0	0	0	0	0	0	1
51	1	2012	1	75	0.2908	0.00153561	1	0	0	0	0	0	0	0	0	0	1
53	1	2012	1	75			1	0	0	0	0	0	0	0	0	0	1
54	0	2012	1	75	0	0.00121427	1	0	0	0	0	0	0	0	0	0	1
55	0	2012	1	75	0	0.000212703	1	0	0	0	0	0	0	0	0	0	1
56	1	2012	1	75	0	0.000212703	1	0	0	0	0	0	0	0	0	0	1
56	1	2012	1	75	0	0.000212703	1	0	0	0	0	0	0	0	0	0	1
57	1	2012	1	75	0	0.000212703	1	0	0	0	0	0	0	0	0	0	1
59	0	2012	1	75	0	0.000212703	1	0	0	0	0	0	0	0	0	0	1
61	0	2012	1	75	0	0.000212703	1	0	0	0	0	0	0	0	0	0	1
63	1	2012	1	75	0	0.000212703	1	0	0	0	0	0	0	0	0	0	1
63	1	2012	1	75			1	0	0	0	0	0	0	0	0	0	1
67	1	2012	1	75	6.904	0.0534784	1	0	0	0	0	0	0	0	0	0	0
67	0	2012	1	75	0	0.000212703	1	0	0	0	0	0	0	0	0	0	1
68	0	2012	1	75	0	0.000212703	1	0	0	0	0	0	0	0	0	0	1
68	1	2012	1	75	3.361	0.00321076	1	0	0	0	0	0	0	0	0	0	1
69	0	2012	1	75	0	0.000212703	1	0	0	0	0	0	0	0	0	0	1
69	1	2012	1	75	0	0.000212703	1	0	0	0	0	0	0	0	0	0	1
70	1	2012	1	75	0	0.000212703	1	0	0	0	0	0	0	0	0	0	1
71	1	2012	1	75	0	0.000212703	1	0	0	0	0	0	0	0	0	0	1
71	1	2012	1	75	0	0.000212703	1	0	0	0	0	0	0	0	0	0	1
71	1	2012	1	75	0	0.000212703	1	0	0	0	0	0	0	0	0	0	1
74	0	2012	1	75	0	0.000212703	1	0	0	0	0	0	0	0	0	0	1
74	1	2012	1	75	1.8958	0.00098425	1	0	0	0	0	0	0	0	0	0	1
76	1	2012	1	75	0	0.000212703	1	0	0	0	0	0	0	0	0	0	1
79	0	2012	1	75	0	0.000212703	1	0	0	0	0	0	0	0	0	0	1
80	1	2012	1	75	2.6284	0.00177826	1	0	0	0	0	0	0	0	0	0	1
83	1	2012	1	75	3.0702	0.00253976	1	0	0	0	0	0	0	0	0	0	1
85	0	2012	1	75	0	0.000212703	1	0	0	0	0	0	0	0	0	0	1
88	0	2012	1	75	0	0.000212703	1	0	0	0	0	0	0	0	0	0	1
91	1	2012	1	75	7.55	0.0869685	1	0	0	0	0	0	0	0	0	0	1
1	0	2011	1	75	0	0.00121427	1	0	0	0	0	0	0	0	0	0	1
16	1	2011	1	75	2.1978	0.00713573	1	0	0	0	0	0	0	0	0	0	1
20	0	2011	1	75	0	0.00121427	1	0	0	0	0	0	0	0	0	0	1
20	1	2011	1	75	0	0.00121427	1	0	0	0	0	0	0	0	0	0	1
23	1	2011	1	75	0	0.00121427	1	0	0	0	0	0	0	0	0	0	1
23	1	2011	1	75	0	0.00121427	1	0	0	0	0	0	0	0	0	0	1
24	1	2011	1	75	0	0.00121427	1	0	0	0	0	0	0	0	0	0	1
25	1	2011	1	75	3.4786	0.0198412	1	0	0	0	0	0	0	0	0	0	1
26	1	2011	1	75	0	0.00121427	1	0	0	0	0	0	0	0	0	0	1
30	1	2011	1	75			1	0	0	0	0	0	0	0	0	0	1
30	1	2011	1	75	5.9672	0.131482	1	0	0	0	0	0	0	0	0	0	1
32	1	2011	1	75	0	0.00121427	1	0	0	0	0	0	0	0	0	0	1
34	1	2011	1	75	0	0.00121427	1	0	0	0	0	0	0	0	0	0	1
38	0	2011	1	75	0	0.00121427	1	0	0	0	0	0	0	0	0	0	1
43	0	2011	1	75			1	0	0	0	0	0	0	0	0	0	1
43	1	2011	1	75	4.0936	0.0322104	1	0	0	0	0	0	0	0	0	0	1
44	1	2011	1	75	2.9304	0.0128285	1	0	0	0	0	0	0	0	0	0	1
48	1	2011	1	75	0	0.00121427	1	0	0	0	0	0	0	0	0	0	1
50	0	2011	1	75			1	0	0	0	0	0	0	0	0	0	1
59	0	2011	1	75			1	0	0	0	0	0	0	0	0	0	1
60	1	2011	1	75	0	0.000212703	1	0	0	0	0	0	0	0	0	0	1
63	1	2011	1	75	3.9204	0.00503769	1	0	0	0	0	0	0	0	0	0	0
63	1	2011	1	75	0	0.000212703	1	0	0	0	0	0	0	0	0	0	1
66	1	2011	1	75	0	0.000212703	1	0	0	0	0	0	0	0	0	0	1
68	0	2011	1	75	0.7326	0.000384534	1	0	0	0	0	0	0	0	0	0	1
68	0	2011	1	75	0	0.000212703	1	0	0	0	0	0	0	0	0	0	1
69	1	2011	1	75	0	0.000212703	1	0	0	0	0	0	0	0	0	0	1
70	1	2011	1	75	0	0.000212703	1	0	0	0	0	0	0	0	0	0	1
73	1	2011	1	75	0	0.000212703	1	0	0	0	0	0	0	0	0	0	1
73	1	2011	1	75	0	0.000212703	1	0	0	0	0	0	0	0	0	0	1
74	0	2011	1	75	0	0.000212703	1	0	0	0	0	0	0	0	0	0	1
74	1	2011	1	75	0	0.000212703	1	0	0	0	0	0	0	0	0	0	1
74	1	2011	1	75	0	0.000212703	1	0	0	0	0	0	0	0	0	0	1
75	0	2011	1	75	0	0.000212703	1	0	0	0	0	0	0	0	0	0	1
75	1	2011	1	75	0	0.000212703	1	0	0	0	0	0	0	0	0	0	1
77	1	2011	1	75	3.3388	0.00315383	1	0	0	0	0	0	0	0	0	0	0
77	1	2011	1	75	0	0.000212703	1	0	0	0	0	0	0	0	0	0	1
79	0	2011	1	75	0	0.000212703	1	0	0	0	0	0	0	0	0	0	1
2	1	2010	1	75	0	0.00121427	1	0	0	0	0	0	0	0	0	0	1
15	1	2010	1	75	7.55	0.352464	1	0	0	0	0	0	0	0	0	0	1
18	1	2010	1	75	0	0.00121427	1	0	0	0	0	0	0	0	0	0	1
18	1	2010	1	75	0	0.00121427	1	0	0	0	0	0	0	0	0	0	1
20	1	2010	1	75	0	0.00121427	1	0	0	0	0	0	0	0	0	0	1
21	1	2010	1	75	2.9304	0.0128285	1	0	0	0	0	0	0	0	0	0	0
22	0	2010	1	75	0	0.00121427	1	0	0	0	0	0	0	0	0	0	1
22	1	2010	1	75	0	0.00121427	1	0	0	0	0	0	0	0	0	0	1
23	1	2010	1	75	7.8408	0.407789	1	0	0	0	0	0	0	0	0	0	0
23	0	2010	1	75	0	0.00121427	1	0	0	0	0	0	0	0	0	0	1
23	0	2010	1	75	0	0.00121427	1	0	0	0	0	0	0	0	0	0	1
23	0	2010	1	75	0	0.00121427	1	0	0	0	0	0	0	0	0	0	1
23	1	2010	1	75	0	0.00121427	1	0	0	0	0	0	0	0	0	0	1
26	1	2010	1	75	0	0.00121427	1	0	0	0	0	0	0	0	0	0	1
27	1	2010	1	75			1	0	0	0	0	0	0	0	0	0	1
28	0	2010	1	75	0	0.00121427	1	0	0	0	0	0	0	0	0	0	1
28	1	2010	1	75	0	0.00121427	1	0	0	0	0	0	0	0	0	0	1
32	1	2010	1	75	0	0.00121427	1	0	0	0	0	0	0	0	0	0	1
32	1	2010	1	75	0	0.00121427	1	0	0	0	0	0	0	0	0	0	1
33	1	2010	1	75	0	0.00121427	1	0	0	0	0	0	0	0	0	0	1
35	0	2010	1	75			1	0	0	0	0	0	0	0	0	0	0
35	1	2010	1	75	0	0.00121427	1	0	0	0	0	0	0	0	0	0	1
36	0	2010	1	75	0	0.00121427	1	0	0	0	0	0	0	0	0	0	1
36	1	2010	1	75	0	0.00121427	1	0	0	0	0	0	0	0	0	0	1
36	1	2010	1	75	0	0.00121427	1	0	0	0	0	0	0	0	0	0	1
37	0	2010	1	75	0	0.00121427	1	0	0	0	0	0	0	0	0	0	1
37	1	2010	1	75	0	0.00121427	1	0	0	0	0	0	0	0	0	0	1
39	1	2010	1	75	0	0.00121427	1	0	0	0	0	0	0	0	0	0	1
40	1	2010	1	75	0	0.00121427	1	0	0	0	0	0	0	0	0	0	1
41	1	2010	1	75	0	0.00121427	1	0	0	0	0	0	0	0	0	0	1
45	1	2010	1	75	0	0.00121427	1	0	0	0	0	0	0	0	0	0	1
48	1	2010	1	75	0	0.00121427	1	0	0	0	0	0	0	0	0	0	1
51	1	2010	1	75	0	0.00121427	1	0	0	0	0	0	0	0	0	0	1
52	0	2010	1	75	0	0.00121427	1	0	0	0	0	0	0	0	0	0	1
52	1	2010	1	75	0	0.00121427	1	0	0	0	0	0	0	0	0	0	1
53	1	2010	1	75	0	0.00121427	1	0	0	0	0	0	0	0	0	0	1
55	1	2010	1	75	0	0.000212703	1	0	0	0	0	0	0	0	0	0	1
56	1	2010	1	75	0	0.000212703	1	0	0	0	0	0	0	0	0	0	1
58	0	2010	1	75	0	0.000212703	1	0	0	0	0	0	0	0	0	0	1
59	0	2010	1	75	0	0.000212703	1	0	0	0	0	0	0	0	0	0	1
60	1	2010	1	75	0	0.000212703	1	0	0	0	0	0	0	0	0	0	1
62	0	2010	1	75	2.1978	0.00125611	1	0	0	0	0	0	0	0	0	0	1
65	0	2010	1	75	0	0.000212703	1	0	0	0	0	0	0	0	0	0	1
65	0	2010	1	75	0	0.000212703	1	0	0	0	0	0	0	0	0	0	1
65	1	2010	1	75	0	0.000212703	1	0	0	0	0	0	0	0	0	0	1
68	0	2010	1	75	0	0.000212703	1	0	0	0	0	0	0	0	0	0	1
70	0	2010	1	75	0	0.000212703	1	0	0	0	0	0	0	0	0	0	1
70	1	2010	1	75	0	0.000212703	1	0	0	0	0	0	0	0	0	0	1
71	0	2010	1	75	0	0.000212703	1	0	0	0	0	0	0	0	0	0	1
71	0	2010	1	75			1	0	0	0	0	0	0	0	0	0	1
73	0	2010	1	75	0	0.000212703	1	0	0	0	0	0	0	0	0	0	1
78	0	2010	1	75	0	0.000212703	1	0	0	0	0	0	0	0	0	0	1
80	0	2010	1	75	0	0.000212703	1	0	0	0	0	0	0	0	0	0	1
85	0	2010	1	75	0	0.000212703	1	0	0	0	0	0	0	0	0	0	1
87	0	2010	1	75	0	0.000212703	1	0	0	0	0	0	0	0	0	0	1
89	1	2010	1	75	0	0.000212703	1	0	0	0	0	0	0	0	0	0	1
2	1	2009	1	75			1	0	0	0	0	0	0	0	0	0	1
20	1	2009	1	75	0	0.00121427	1	0	0	0	0	0	0	0	0	0	1
22	1	2009	1	75	0	0.00121427	1	0	0	0	0	0	0	0	0	0	1
31	1	2009	1	75	0	0.00121427	1	0	0	0	0	0	0	0	0	0	1
33	1	2009	1	75	0	0.00121427	1	0	0	0	0	0	0	0	0	0	1
37	1	2009	1	75	0	0.00121427	1	0	0	0	0	0	0	0	0	0	1
37	1	2009	1	75	0	0.00121427	1	0	0	0	0	0	0	0	0	0	1
39	0	2009	1	75	2.9304	0.0128285	1	0	0	0	0	0	0	0	0	0	1
40	1	2009	1	75	0	0.00121427	1	0	0	0	0	0	0	0	0	0	1
43	0	2009	1	75	0	0.00121427	1	0	0	0	0	0	0	0	0	0	1
46	0	2009	1	75	0	0.00121427	1	0	0	0	0	0	0	0	0	0	1
47	1	2009	1	75	0	0.00121427	1	0	0	0	0	0	0	0	0	0	1
50	1	2009	1	75	0.9368	0.00258615	1	0	0	0	0	0	0	0	0	0	1
53	0	2009	1	75	0	0.00121427	1	0	0	0	0	0	0	0	0	0	1
54	1	2009	1	75	0	0.00121427	1	0	0	0	0	0	0	0	0	0	1
55	1	2009	1	75	7.55	0.0869685	1	0	0	0	0	0	0	0	0	0	1
57	1	2009	1	75	0	0.000212703	1	0	0	0	0	0	0	0	0	0	1
59	1	2009	1	75	3.361	0.00321076	1	0	0	0	0	0	0	0	0	0	0
59	1	2009	1	75	0	0.000212703	1	0	0	0	0	0	0	0	0	0	1
62	0	2009	1	75	4.0936	0.00579053	1	0	0	0	0	0	0	0	0	0	0
62	0	2009	1	75	0	0.000212703	1	0	0	0	0	0	0	0	0	0	1
62	1	2009	1	75	0	0.000212703	1	0	0	0	0	0	0	0	0	0	1
65	1	2009	1	75	2.9304	0.00226894	1	0	0	0	0	0	0	0	0	0	1
68	0	2009	1	75	7.55	0.0869685	1	0	0	0	0	0	0	0	0	0	1
70	1	2009	1	75	5.2346	0.0144397	1	0	0	0	0	0	0	0	0	0	0
77	1	2009	1	75			1	0	0	0	0	0	0	0	0	0	1
82	1	2009	1	75	0	0.000212703	1	0	0	0	0	0	0	0	0	0	1
84	0	2009	1	75	0	0.000212703	1	0	0	0	0	0	0	0	0	0	1
85	1	2009	1	75	3.361	0.00321076	1	0	0	0	0	0	0	0	0	0	1
87	1	2009	1	75	1.4652	0.000695082	1	0	0	0	0	0	0	0	0	0	1
88	0	2009	1	75	0	0.000212703	1	0	0	0	0	0	0	0	0	0	1
89	1	2009	1	75	3.361	0.00321076	1	0	0	0	0	0	0	0	0	0	1
13	1	2018	1	75	0	0.00121427	1	0	0	0	0	0	0	0	0	0	1
18	1	2018	1	75			1	0	0	0	0	0	0	0	0	0	1
21	1	2018	0	75	0	0.000599988	1	0	0	0	0	0	0	0	0	0	1
23	0	2018	1	75	0	0.00121427	1	0	0	0	0	0	0	0	0	0	1
23	1	2018	1	75			1	0	0	0	0	0	0	0	0	0	1
24	1	2018	1	75	0	0.00121427	1	0	0	0	0	0	0	0	0	0	1
26	1	2018	0	75	2.9304	0.0109118	1	0	0	0	0	0	0	0	0	0	1
31	1	2018	1	75			1	0	0	0	0	0	0	0	0	0	1
33	1	2018	1	75	0	0.00121427	1	0	0	0	0	0	0	0	0	0	1
34	1	2018	1	75	7.55	0.352464	1	0	0	0	0	0	0	0	0	0	1
36	1	2018	0	75	0	0.000599988	1	0	0	0	0	0	0	0	0	0	1
39	1	2018	1	75	7.8408	0.407789	1	0	0	0	0	0	0	0	0	0	0
39	1	2018	1	75	0	0.00121427	1	0	0	0	0	0	0	0	0	0	1
41	1	2018	1	75	0	0.00121427	1	0	0	0	0	0	0	0	0	0	1
41	1	2018	1	75			1	0	0	0	0	0	0	0	0	0	1
42	0	2018	1	75	0	0.00121427	1	0	0	0	0	0	0	0	0	0	1
42	0	2018	1	75	0	0.00121427	1	0	0	0	0	0	0	0	0	0	1
43	1	2018	1	75	0	0.00121427	1	0	0	0	0	0	0	0	0	0	1
43	1	2018	1	75	0	0.00121427	1	0	0	0	0	0	0	0	0	0	1
44	1	2018	1	75	0	0.00121427	1	0	0	0	0	0	0	0	0	0	1
45	0	2018	1	75			1	0	0	0	0	0	0	0	0	0	1
46	1	2018	1	75	0	0.00121427	1	0	0	0	0	0	0	0	0	0	1
46	1	2018	1	75			1	0	0	0	0	0	0	0	0	0	1
48	1	2018	1	75			1	0	0	0	0	0	0	0	0	0	1
51	0	2018	1	75	0	0.00121427	1	0	0	0	0	0	0	0	0	0	1
54	1	2018	1	75	0	0.00121427	1	0	0	0	0	0	0	0	0	0	1
55	1	2018	1	75	0	0.000212703	1	0	0	0	0	0	0	0	0	0	1
55	1	2018	1	75	0.7326	0.000384534	1	0	0	0	0	0	0	0	0	0	1
55	1	2018	1	75	0	0.000212703	1	0	0	0	0	0	0	0	0	0	1
56	0	2018	1	75			1	0	0	0	0	0	0	0	0	0	0
57	0	2018	1	75	0	0.000212703	1	0	0	0	0	0	0	0	0	0	1
60	1	2018	1	75			1	0	0	0	0	0	0	0	0	0	1
60	1	2018	1	75	0	0.000212703	1	0	0	0	0	0	0	0	0	0	1
61	1	2018	1	75	0	0.000212703	1	0	0	0	0	0	0	0	0	0	0
61	1	2018	1	75	4.0936	0.00579053	1	0	0	0	0	0	0	0	0	0	0
61	1	2018	1	75	0	0.000212703	1	0	0	0	0	0	0	0	0	0	1
62	0	2018	1	75	7.8408	0.107541	1	0	0	0	0	0	0	0	0	0	0
62	1	2018	1	75	0	0.000212703	1	0	0	0	0	0	0	0	0	0	1
64	1	2018	1	75	5.9672	0.0258081	1	0	0	0	0	0	0	0	0	0	0
64	1	2018	1	75	0	0.000212703	1	0	0	0	0	0	0	0	0	0	1
64	1	2018	1	75	3.361	0.00321076	1	0	0	0	0	0	0	0	0	0	1
65	0	2018	1	75			1	0	0	0	0	0	0	0	0	0	1
65	1	2018	1	75	0	0.000212703	1	0	0	0	0	0	0	0	0	0	1
65	1	2018	1	75	0	0.000212703	1	0	0	0	0	0	0	0	0	0	1
65	1	2018	1	75	0.7326	0.000384534	1	0	0	0	0	0	0	0	0	0	1
67	0	2018	1	75			1	0	0	0	0	0	0	0	0	0	1
68	1	2018	1	75	7.55	0.0869685	1	0	0	0	0	0	0	0	0	0	0
69	0	2018	1	75	0	0.000212703	1	0	0	0	0	0	0	0	0	0	1
69	1	2018	1	75	1.8958	0.00098425	1	0	0	0	0	0	0	0	0	0	1
70	1	2018	1	75	0	0.000212703	1	0	0	0	0	0	0	0	0	0	1
70	1	2018	1	75	0	0.000212703	1	0	0	0	0	0	0	0	0	0	1
70	1	2018	1	75			1	0	0	0	0	0	0	0	0	0	1
70	1	2018	1	75	0	0.000212703	1	0	0	0	0	0	0	0	0	0	1
71	1	2018	1	75	0	0.000212703	1	0	0	0	0	0	0	0	0	0	1
71	1	2018	1	75	0.7326	0.000384534	1	0	0	0	0	0	0	0	0	0	1
73	0	2018	1	75			1	0	0	0	0	0	0	0	0	0	1
73	1	2018	1	75	0	0.000212703	1	0	0	0	0	0	0	0	0	0	1
73	1	2018	1	75	0	0.000212703	1	0	0	0	0	0	0	0	0	0	1
74	1	2018	1	75			1	0	0	0	0	0	0	0	0	0	1
75	1	2018	1	75	0	0.000212703	1	0	0	0	0	0	0	0	0	0	1
76	0	2018	1	75	4.0936	0.00579053	1	0	0	0	0	0	0	0	0	0	0
76	1	2018	1	75	2.9304	0.00226894	1	0	0	0	0	0	0	0	0	0	1
76	1	2018	1	75	0	0.000212703	1	0	0	0	0	0	0	0	0	0	1
77	1	2018	1	75	0	0.000212703	1	0	0	0	0	0	0	0	0	0	1
78	0	2018	1	75			1	0	0	0	0	0	0	0	0	0	1
79	1	2018	1	75	6.3756	0.0355462	1	0	0	0	0	0	0	0	0	0	1
80	0	2018	1	75	0	0.000212703	1	0	0	0	0	0	0	0	0	0	1
81	0	2018	1	75	0	0.000212703	1	0	0	0	0	0	0	0	0	0	1
81	0	2018	1	75	0	0.000212703	1	0	0	0	0	0	0	0	0	0	1
81	0	2018	1	75			1	0	0	0	0	0	0	0	0	0	1
81	1	2018	1	75	4.0936	0.00579053	1	0	0	0	0	0	0	0	0	0	1
81	1	2018	1	75			1	0	0	0	0	0	0	0	0	0	1
82	0	2018	1	75	3.361	0.00321076	1	0	0	0	0	0	0	0	0	0	1
82	1	2018	1	75	0	0.000212703	1	0	0	0	0	0	0	0	0	0	1
83	0	2018	1	75	0	0.000212703	1	0	0	0	0	0	0	0	0	0	1
84	0	2018	1	75	4.502	0.00803777	1	0	0	0	0	0	0	0	0	0	0
84	1	2018	1	75	4.502	0.00803777	1	0	0	0	0	0	0	0	0	0	0
85	0	2018	1	75			1	0	0	0	0	0	0	0	0	0	1
85	1	2018	0	75	0		1	0	0	0	0	0	0	0	0	0	1
86	1	2018	1	75			1	0	0	0	0	0	0	0	0	0	0
86	0	2018	1	75	2.6284	0.00177826	1	0	0	0	0	0	0	0	0	0	1
86	0	2018	1	75	4.2978	0.00682287	1	0	0	0	0	0	0	0	0	0	1
87	0	2018	1	75	0	0.000212703	1	0	0	0	0	0	0	0	0	0	1
88	1	2018	1	75	0	0.000212703	1	0	0	0	0	0	0	0	0	0	1
93	0	2018	1	75			1	0	0	0	0	0	0	0	0	0	1
6	1	2017	1	75	1.4652	0.00395904	1	0	0	0	0	0	0	0	0	0	0
7	1	2017	1	75	0	0.00121427	1	0	0	0	0	0	0	0	0	0	1
7	1	2017	1	75	0	0.00121427	1	0	0	0	0	0	0	0	0	0	1
13	1	2017	1	75	1.4652	0.00395904	1	0	0	0	0	0	0	0	0	0	1
19	0	2017	1	75	5.9672	0.131482	1	0	0	0	0	0	0	0	0	0	1
19	1	2017	1	75	0	0.00121427	1	0	0	0	0	0	0	0	0	0	1
20	1	2017	1	75	0	0.00121427	1	0	0	0	0	0	0	0	0	0	1
21	1	2017	1	75	0	0.00121427	1	0	0	0	0	0	0	0	0	0	1
24	0	2017	1	75	0	0.00121427	1	0	0	0	0	0	0	0	0	0	1
24	1	2017	1	75	0	0.00121427	1	0	0	0	0	0	0	0	0	0	1
26	1	2017	1	75			1	0	0	0	0	0	0	0	0	0	1
26	1	2017	1	75	0	0.00121427	1	0	0	0	0	0	0	0	0	0	1
28	0	2017	1	75	0	0.00121427	1	0	0	0	0	0	0	0	0	0	1
31	0	2017	1	75	0	0.00121427	1	0	0	0	0	0	0	0	0	0	1
31	1	2017	1	75	0	0.00121427	1	0	0	0	0	0	0	0	0	0	1
32	1	2017	1	75	1.8958	0.00559848	1	0	0	0	0	0	0	0	0	0	1
37	1	2017	1	75	0	0.00121427	1	0	0	0	0	0	0	0	0	0	1
38	1	2017	1	75			1	0	0	0	0	0	0	0	0	0	1
43	0	2017	1	75	0	0.00121427	1	0	0	0	0	0	0	0	0	0	1
43	0	2017	1	75	0	0.00121427	1	0	0	0	0	0	0	0	0	0	1
43	1	2017	1	75	0	0.00121427	1	0	0	0	0	0	0	0	0	0	1
44	1	2017	1	75	0	0.00121427	1	0	0	0	0	0	0	0	0	0	1
44	1	2017	1	75	0	0.00121427	1	0	0	0	0	0	0	0	0	0	1
46	1	2017	1	75	0	0.00121427	1	0	0	0	0	0	0	0	0	0	1
47	1	2017	1	75	0	0.00121427	1	0	0	0	0	0	0	0	0	0	1
50	0	2017	1	75			1	0	0	0	0	0	0	0	0	0	1
50	1	2017	1	75			1	0	0	0	0	0	0	0	0	0	1
51	1	2017	1	75			1	0	0	0	0	0	0	0	0	0	1
51	1	2017	1	75	0	0.00121427	1	0	0	0	0	0	0	0	0	0	1
55	1	2017	1	75	2.7794	0.0020087	1	0	0	0	0	0	0	0	0	0	0
55	1	2017	1	75	0	0.000212703	1	0	0	0	0	0	0	0	0	0	1
56	0	2017	1	75	0	0.000212703	1	0	0	0	0	0	0	0	0	0	1
57	1	2017	1	75	5.643	0.0199762	1	0	0	0	0	0	0	0	0	0	1
58	1	2017	1	75	0	0.000212703	1	0	0	0	0	0	0	0	0	0	1
60	1	2017	1	75			1	0	0	0	0	0	0	0	0	0	0
60	0	2017	1	75	0	0.000212703	1	0	0	0	0	0	0	0	0	0	1
62	1	2017	1	75			1	0	0	0	0	0	0	0	0	0	1
63	1	2017	1	75	0	0.000212703	1	0	0	0	0	0	0	0	0	0	1
67	0	2017	1	75			1	0	0	0	0	0	0	0	0	0	1
69	1	2017	1	75	3.512	0.00362616	1	0	0	0	0	0	0	0	0	0	0
69	1	2017	1	75	0	0.000212703	1	0	0	0	0	0	0	0	0	0	1
70	1	2017	1	75	0	0.000212703	1	0	0	0	0	0	0	0	0	0	1
71	1	2017	1	75	0	0.000212703	1	0	0	0	0	0	0	0	0	0	1
72	1	2017	1	75	0.9368	0.000453529	1	0	0	0	0	0	0	0	0	0	1
73	1	2017	1	75			1	0	0	0	0	0	0	0	0	0	1
74	1	2017	1	75	0	0.000212703	1	0	0	0	0	0	0	0	0	0	1
75	0	2017	1	75	0	0.000212703	1	0	0	0	0	0	0	0	0	0	1
75	1	2017	1	75	0	0.000212703	1	0	0	0	0	0	0	0	0	0	1
76	1	2017	1	75	0	0.000212703	1	0	0	0	0	0	0	0	0	0	1
77	1	2017	1	75			1	0	0	0	0	0	0	0	0	0	0
77	1	2017	1	75	5.2346	0.0144397	1	0	0	0	0	0	0	0	0	0	0
78	1	2017	1	75			1	0	0	0	0	0	0	0	0	0	1
79	1	2017	1	75	2.8326	0.0020968	1	0	0	0	0	0	0	0	0	0	0
79	0	2017	1	75	0	0.000212703	1	0	0	0	0	0	0	0	0	0	1
79	1	2017	1	75	0	0.000212703	1	0	0	0	0	0	0	0	0	0	1
81	1	2017	1	75	4.0936	0.00579053	1	0	0	0	0	0	0	0	0	0	0
83	0	2017	1	75	0	0.000212703	1	0	0	0	0	0	0	0	0	0	1
87	0	2017	1	75	0	0.000212703	1	0	0	0	0	0	0	0	0	0	1
88	1	2017	1	75	0	0.000212703	1	0	0	0	0	0	0	0	0	0	1
89	0	2017	1	75			1	0	0	0	0	0	0	0	0	0	1
7	0	2016	1	75			1	0	0	0	0	0	0	0	0	0	0
7	0	2016	1	75	0	0.00121427	1	0	0	0	0	0	0	0	0	0	1
15	1	2016	1	75			1	0	0	0	0	0	0	0	0	0	1
17	1	2016	1	75	0	0.00121427	1	0	0	0	0	0	0	0	0	0	1
17	1	2016	0	75	0		1	0	0	0	0	0	0	0	0	0	1
18	1	2016	1	75	0	0.00121427	1	0	0	0	0	0	0	0	0	0	1
20	1	2016	1	75	0	0.00121427	1	0	0	0	0	0	0	0	0	0	1
22	0	2016	0	75	0	0.000599988	1	0	0	0	0	0	0	0	0	0	1
23	0	2016	1	75	4.0936	0.0322104	1	0	0	0	0	0	0	0	0	0	1
23	1	2016	1	75	1.1632	0.00310401	1	0	0	0	0	0	0	0	0	0	1
24	1	2016	1	75	1.8958	0.00559848	1	0	0	0	0	0	0	0	0	0	1
32	1	2016	1	75	0	0.00121427	1	0	0	0	0	0	0	0	0	0	1
34	1	2016	1	75			1	0	0	0	0	0	0	0	0	0	1
35	0	2016	1	75	0	0.00121427	1	0	0	0	0	0	0	0	0	0	1
35	0	2016	1	75			1	0	0	0	0	0	0	0	0	0	1
37	0	2016	1	75	0	0.00121427	1	0	0	0	0	0	0	0	0	0	1
37	1	2016	1	75	0	0.00121427	1	0	0	0	0	0	0	0	0	0	1
37	1	2016	1	75	0	0.00121427	1	0	0	0	0	0	0	0	0	0	1
38	1	2016	1	75	4.0936	0.0322104	1	0	0	0	0	0	0	0	0	0	0
41	0	2016	1	75	0	0.00121427	1	0	0	0	0	0	0	0	0	0	1
41	1	2016	1	75	4.0936	0.0322104	1	0	0	0	0	0	0	0	0	0	1
43	1	2016	1	75	0	0.00121427	1	0	0	0	0	0	0	0	0	0	1
44	1	2016	1	75	0	0.00121427	1	0	0	0	0	0	0	0	0	0	1
44	1	2016	1	75	0	0.00121427	1	0	0	0	0	0	0	0	0	0	1
45	1	2016	1	75	0	0.00121427	1	0	0	0	0	0	0	0	0	0	1
45	1	2016	1	75	0	0.00121427	1	0	0	0	0	0	0	0	0	0	1
45	1	2016	0	75	0	0.000599988	1	0	0	0	0	0	0	0	0	0	1
48	1	2016	1	75	0	0.00121427	1	0	0	0	0	0	0	0	0	0	1
55	0	2016	1	75	0	0.000212703	1	0	0	0	0	0	0	0	0	0	1
55	0	2016	1	75			1	0	0	0	0	0	0	0	0	0	1
55	1	2016	1	75	0	0.000212703	1	0	0	0	0	0	0	0	0	0	1
56	1	2016	1	75			1	0	0	0	0	0	0	0	0	0	1
61	1	2016	1	75	5.9672	0.0258081	1	0	0	0	0	0	0	0	0	0	1
62	1	2016	1	75	0	0.000212703	1	0	0	0	0	0	0	0	0	0	1
64	1	2016	1	75	0	0.000212703	1	0	0	0	0	0	0	0	0	0	1
66	1	2016	1	75	0	0.000212703	1	0	0	0	0	0	0	0	0	0	1
67	1	2016	1	75			1	0	0	0	0	0	0	0	0	0	1
67	1	2016	1	75	6.6132	0.0427528	1	0	0	0	0	0	0	0	0	0	1
67	1	2016	1	75	0	0.000212703	1	0	0	0	0	0	0	0	0	0	1
68	0	2016	1	75			1	0	0	0	0	0	0	0	0	0	0
69	0	2016	1	75	0	0.000212703	1	0	0	0	0	0	0	0	0	0	1
69	0	2016	1	75	5.0304	0.0122692	1	0	0	0	0	0	0	0	0	0	1
70	0	2016	1	75	7.8408	0.107541	1	0	0	0	0	0	0	0	0	0	0
71	1	2016	1	75			1	0	0	0	0	0	0	0	0	0	1
72	0	2016	1	75	0	0.000212703	1	0	0	0	0	0	0	0	0	0	1
72	1	2016	1	75	2.9304	0.00226894	1	0	0	0	0	0	0	0	0	0	1
73	1	2016	1	75	4.502	0.00803777	1	0	0	0	0	0	0	0	0	0	0
73	1	2016	1	75			1	0	0	0	0	0	0	0	0	0	1
73	1	2016	1	75	0	0.000212703	1	0	0	0	0	0	0	0	0	0	1
74	0	2016	1	75	5.9672	0.0258081	1	0	0	0	0	0	0	0	0	0	1
74	0	2016	1	75	0	0.000212703	1	0	0	0	0	0	0	0	0	0	1
76	1	2016	1	75	0	0.000212703	1	0	0	0	0	0	0	0	0	0	1
78	1	2016	1	75	0	0.000212703	1	0	0	0	0	0	0	0	0	0	1
79	1	2016	1	75			1	0	0	0	0	0	0	0	0	0	1
79	1	2016	1	75			1	0	0	0	0	0	0	0	0	0	1
83	0	2016	1	75	0	0.000212703	1	0	0	0	0	0	0	0	0	0	1
83	1	2016	1	75	0	0.000212703	1	0	0	0	0	0	0	0	0	0	1
84	1	2016	1	75	0	0.000212703	1	0	0	0	0	0	0	0	0	0	1
86	0	2016	1	75	0	0.000212703	1	0	0	0	0	0	0	0	0	0	1
86	0	2016	1	75	0	0.000212703	1	0	0	0	0	0	0	0	0	0	1
86	1	2016	1	75	0	0.000212703	1	0	0	0	0	0	0	0	0	0	1
86	1	2016	1	75	0.7326	0.000384534	1	0	0	0	0	0	0	0	0	0	1
88	1	2016	0	75	0		1	0	0	0	0	0	0	0	0	0	1
2	0	2015	1	75	0	0.00121427	1	0	0	0	0	0	0	0	0	0	1
3	1	2015	1	75			1	0	0	0	0	0	0	0	0	0	1
4	0	2015	1	75	5.3522	0.0843124	1	0	0	0	0	0	0	0	0	0	1
17	1	2015	1	75	0	0.00121427	1	0	0	0	0	0	0	0	0	0	1
21	1	2015	1	75	0	0.00121427	1	0	0	0	0	0	0	0	0	0	1
21	1	2015	1	75	0	0.00121427	1	0	0	0	0	0	0	0	0	0	1
24	1	2015	1	75	7.8408	0.407789	1	0	0	0	0	0	0	0	0	0	0
25	1	2015	1	75	0	0.00121427	1	0	0	0	0	0	0	0	0	0	1
26	1	2015	1	75	0	0.00121427	1	0	0	0	0	0	0	0	0	0	1
28	0	2015	1	75			1	0	0	0	0	0	0	0	0	0	1
29	0	2015	1	75	0	0.00121427	1	0	0	0	0	0	0	0	0	0	1
29	1	2015	1	75	4.7396	0.0531293	1	0	0	0	0	0	0	0	0	0	1
30	1	2015	1	75	0	0.00121427	1	0	0	0	0	0	0	0	0	0	1
32	1	2015	1	75	4.0936	0.0322104	1	0	0	0	0	0	0	0	0	0	1
33	1	2015	1	75	0	0.00121427	1	0	0	0	0	0	0	0	0	0	1
36	0	2015	1	75	0	0.00121427	1	0	0	0	0	0	0	0	0	0	1
37	1	2015	1	75	5.2346	0.0772561	1	0	0	0	0	0	0	0	0	0	1
37	1	2015	1	75			1	0	0	0	0	0	0	0	0	0	1
38	1	2015	0	75			1	0	0	0	0	0	0	0	0	0	1
38	1	2015	1	75	0	0.00121427	1	0	0	0	0	0	0	0	0	0	1
39	1	2015	1	75	0	0.00121427	1	0	0	0	0	0	0	0	0	0	1
40	0	2015	1	75	0	0.00121427	1	0	0	0	0	0	0	0	0	0	1
40	1	2015	1	75	0	0.00121427	1	0	0	0	0	0	0	0	0	0	1
40	1	2015	1	75	0	0.00121427	1	0	0	0	0	0	0	0	0	0	1
40	1	2015	1	75	0	0.00121427	1	0	0	0	0	0	0	0	0	0	1
43	1	2015	1	75	0	0.00121427	1	0	0	0	0	0	0	0	0	0	1
44	0	2015	1	75	0	0.00121427	1	0	0	0	0	0	0	0	0	0	1
44	1	2015	1	75	0	0.00121427	1	0	0	0	0	0	0	0	0	0	1
44	1	2015	1	75	0	0.00121427	1	0	0	0	0	0	0	0	0	0	1
44	1	2015	1	75	0	0.00121427	1	0	0	0	0	0	0	0	0	0	1
45	1	2015	1	75			1	0	0	0	0	0	0	0	0	0	1
45	1	2015	1	75	3.9736	0.0293195	1	0	0	0	0	0	0	0	0	0	1
46	0	2015	1	75	0	0.00121427	1	0	0	0	0	0	0	0	0	0	1
46	1	2015	1	75	7.1082	0.275794	1	0	0	0	0	0	0	0	0	0	1
48	0	2015	1	75	0	0.00121427	1	0	0	0	0	0	0	0	0	0	1
48	1	2015	1	75	3.7694	0.0249689	1	0	0	0	0	0	0	0	0	0	1
48	1	2015	1	75	0	0.00121427	1	0	0	0	0	0	0	0	0	0	1
51	1	2015	1	75			1	0	0	0	0	0	0	0	0	0	1
51	1	2015	1	75			1	0	0	0	0	0	0	0	0	0	1
54	0	2015	1	75	0	0.00121427	1	0	0	0	0	0	0	0	0	0	1
54	1	2015	1	75	4.7396	0.0531293	1	0	0	0	0	0	0	0	0	0	1
55	1	2015	1	75	0	0.000212703	1	0	0	0	0	0	0	0	0	0	1
56	1	2015	1	75	6.904	0.0534784	1	0	0	0	0	0	0	0	0	0	0
56	0	2015	1	75	0	0.000212703	1	0	0	0	0	0	0	0	0	0	1
56	0	2015	1	75	0	0.000212703	1	0	0	0	0	0	0	0	0	0	1
56	1	2015	1	75			1	0	0	0	0	0	0	0	0	0	1
57	0	2015	1	75	0	0.000212703	1	0	0	0	0	0	0	0	0	0	1
57	1	2015	1	75	0	0.000212703	1	0	0	0	0	0	0	0	0	0	1
62	1	2015	1	75	0	0.000212703	1	0	0	0	0	0	0	0	0	0	1
62	1	2015	1	75	0	0.000212703	1	0	0	0	0	0	0	0	0	0	1
64	1	2015	1	75	0	0.000212703	1	0	0	0	0	0	0	0	0	0	1
64	1	2015	1	75	4.0936	0.00579053	1	0	0	0	0	0	0	0	0	0	1
65	1	2015	1	75	4.0936	0.00579053	1	0	0	0	0	0	0	0	0	0	1
66	1	2015	1	75	0	0.000212703	1	0	0	0	0	0	0	0	0	0	1
67	0	2015	1	75			1	0	0	0	0	0	0	0	0	0	1
69	0	2015	1	75	0	0.000212703	1	0	0	0	0	0	0	0	0	0	1
70	0	2015	1	75			1	0	0	0	0	0	0	0	0	0	1
70	0	2015	1	75	0	0.000212703	1	0	0	0	0	0	0	0	0	0	1
70	1	2015	1	75			1	0	0	0	0	0	0	0	0	0	1
70	1	2015	1	75	0	0.000212703	1	0	0	0	0	0	0	0	0	0	1
73	1	2015	1	75	2.1978	0.00125611	1	0	0	0	0	0	0	0	0	0	1
74	1	2015	1	75	0	0.000212703	1	0	0	0	0	0	0	0	0	0	1
74	1	2015	1	75	0	0.000212703	1	0	0	0	0	0	0	0	0	0	1
75	0	2015	1	75	0	0.000212703	1	0	0	0	0	0	0	0	0	0	1
75	1	2015	1	75	0	0.000212703	1	0	0	0	0	0	0	0	0	0	1
75	1	2015	1	75	7.8408	0.107541	1	0	0	0	0	0	0	0	0	0	1
75	1	2015	1	75			1	0	0	0	0	0	0	0	0	0	1
77	0	2015	1	75	0.7326	0.000384534	1	0	0	0	0	0	0	0	0	0	0
77	0	2015	1	75	0	0.000212703	1	0	0	0	0	0	0	0	0	0	1
78	0	2015	1	75	0	0.000212703	1	0	0	0	0	0	0	0	0	0	1
78	1	2015	1	75	0	0.000212703	1	0	0	0	0	0	0	0	0	0	1
79	0	2015	1	75	6.904	0.0534784	1	0	0	0	0	0	0	0	0	0	1
80	1	2015	1	75			1	0	0	0	0	0	0	0	0	0	1
81	0	2015	1	75	0	0.000212703	1	0	0	0	0	0	0	0	0	0	1
81	0	2015	1	75	5.4388	0.0169877	1	0	0	0	0	0	0	0	0	0	1
81	1	2015	1	75	0	0.000212703	1	0	0	0	0	0	0	0	0	0	1
81	1	2015	1	75			1	0	0	0	0	0	0	0	0	0	1
82	1	2015	1	75	2.6284	0.00177826	1	0	0	0	0	0	0	0	0	0	0
82	1	2015	1	75	0	0.000212703	1	0	0	0	0	0	0	0	0	0	1
83	1	2015	1	75	2.9304	0.00226894	1	0	0	0	0	0	0	0	0	0	0
83	0	2015	1	75	0	0.000212703	1	0	0	0	0	0	0	0	0	0	1
83	1	2015	1	75	0	0.000212703	1	0	0	0	0	0	0	0	0	0	1
84	0	2015	1	75	0	0.000212703	1	0	0	0	0	0	0	0	0	0	1
84	0	2015	1	75	0	0.000212703	1	0	0	0	0	0	0	0	0	0	1
85	1	2015	1	75	0	0.000212703	1	0	0	0	0	0	0	0	0	0	1
86	1	2015	1	75	3.361	0.00321076	1	0	0	0	0	0	0	0	0	0	0
87	0	2015	1	75	0	0.000212703	1	0	0	0	0	0	0	0	0	0	1
93	1	2015	1	75	0	0.000212703	1	0	0	0	0	0	0	0	0	0	1
3	0	2014	1	75	0	0.00121427	1	0	0	0	0	0	0	0	0	0	1
3	1	2014	1	75	1.4652	0.00395904	1	0	0	0	0	0	0	0	0	0	1
14	1	2014	1	75	0	0.00121427	1	0	0	0	0	0	0	0	0	0	1
14	1	2014	1	75	0	0.00121427	1	0	0	0	0	0	0	0	0	0	1
15	1	2014	1	75	0	0.00121427	1	0	0	0	0	0	0	0	0	0	1
19	1	2014	1	75	0	0.00121427	1	0	0	0	0	0	0	0	0	0	1
19	1	2014	1	75	0	0.00121427	1	0	0	0	0	0	0	0	0	0	1
20	0	2014	1	75	0.7326	0.00219343	1	0	0	0	0	0	0	0	0	0	1
21	0	2014	1	75	0	0.00121427	1	0	0	0	0	0	0	0	0	0	1
22	1	2014	1	75	0	0.00121427	1	0	0	0	0	0	0	0	0	0	1
23	0	2014	1	75	0	0.00121427	1	0	0	0	0	0	0	0	0	0	1
24	1	2014	1	75			1	0	0	0	0	0	0	0	0	0	1
25	0	2014	1	75			1	0	0	0	0	0	0	0	0	0	1
25	1	2014	1	75	0	0.00121427	1	0	0	0	0	0	0	0	0	0	1
28	1	2014	1	75	0	0.00121427	1	0	0	0	0	0	0	0	0	0	1
28	1	2014	1	75	2.6284	0.0100773	1	0	0	0	0	0	0	0	0	0	1
30	1	2014	1	75	0	0.00121427	1	0	0	0	0	0	0	0	0	0	1
33	1	2014	1	75	0	0.00121427	1	0	0	0	0	0	0	0	0	0	1
35	1	2014	1	75	4.502	0.0442546	1	0	0	0	0	0	0	0	0	0	0
35	0	2014	1	75	0	0.00121427	1	0	0	0	0	0	0	0	0	0	1
37	1	2014	1	75	0	0.00121427	1	0	0	0	0	0	0	0	0	0	1
38	0	2014	1	75	0	0.00121427	1	0	0	0	0	0	0	0	0	0	1
39	0	2014	1	75	1.605	0.0044307	1	0	0	0	0	0	0	0	0	0	1
39	1	2014	1	75			1	0	0	0	0	0	0	0	0	0	1
39	1	2014	1	75	0	0.00121427	1	0	0	0	0	0	0	0	0	0	1
39	1	2014	1	75	0	0.00121427	1	0	0	0	0	0	0	0	0	0	1
40	1	2014	0	75	0		1	0	0	0	0	0	0	0	0	0	1
41	0	2014	1	75	0	0.00121427	1	0	0	0	0	0	0	0	0	0	1
43	1	2014	1	75	0	0.00121427	1	0	0	0	0	0	0	0	0	0	1
43	1	2014	1	75	7.55	0.352464	1	0	0	0	0	0	0	0	0	0	1
43	1	2014	1	75	0	0.00121427	1	0	0	0	0	0	0	0	0	0	1
44	1	2014	1	75	0	0.00121427	1	0	0	0	0	0	0	0	0	0	1
47	1	2014	1	75	0	0.00121427	1	0	0	0	0	0	0	0	0	0	1
48	1	2014	1	75	1.4652	0.00395904	1	0	0	0	0	0	0	0	0	0	1
48	1	2014	1	75			1	0	0	0	0	0	0	0	0	0	1
49	1	2014	1	75	0	0.00121427	1	0	0	0	0	0	0	0	0	0	1
49	1	2014	1	75	2.9304	0.0128285	1	0	0	0	0	0	0	0	0	0	1
50	1	2014	1	75	0	0.00121427	1	0	0	0	0	0	0	0	0	0	1
51	1	2014	1	75	0.7326	0.00219343	1	0	0	0	0	0	0	0	0	0	1
51	1	2014	1	75	0	0.00121427	1	0	0	0	0	0	0	0	0	0	1
53	1	2014	1	75	0	0.00121427	1	0	0	0	0	0	0	0	0	0	1
54	0	2014	1	75			1	0	0	0	0	0	0	0	0	0	1
57	1	2014	1	75	0	0.000212703	1	0	0	0	0	0	0	0	0	0	1
58	1	2014	1	75	4.0936	0.00579053	1	0	0	0	0	0	0	0	0	0	0
58	1	2014	1	75	0	0.000212703	1	0	0	0	0	0	0	0	0	0	1
59	1	2014	1	75	4.7396	0.00972355	1	0	0	0	0	0	0	0	0	0	0
59	1	2014	0	75	0		1	0	0	0	0	0	0	0	0	0	1
60	1	2014	1	75	0	0.000212703	1	0	0	0	0	0	0	0	0	0	1
61	1	2014	1	75	7.1082	0.0624783	1	0	0	0	0	0	0	0	0	0	0
62	0	2014	1	75	0	0.000212703	1	0	0	0	0	0	0	0	0	0	1
63	0	2014	1	75	0	0.000212703	1	0	0	0	0	0	0	0	0	0	1
63	1	2014	1	75	0	0.000212703	1	0	0	0	0	0	0	0	0	0	1
64	0	2014	1	75	0	0.000212703	1	0	0	0	0	0	0	0	0	0	1
64	0	2014	1	75	0	0.000212703	1	0	0	0	0	0	0	0	0	0	1
64	1	2014	1	75	0	0.000212703	1	0	0	0	0	0	0	0	0	0	1
65	1	2014	1	75	0	0.000212703	1	0	0	0	0	0	0	0	0	0	1
65	1	2014	1	75	0	0.000212703	1	0	0	0	0	0	0	0	0	0	1
65	1	2014	1	75	4.7062	0.00946694	1	0	0	0	0	0	0	0	0	0	1
66	1	2014	1	75	0	0.000212703	1	0	0	0	0	0	0	0	0	0	1
68	0	2014	1	75	3.361	0.00321076	1	0	0	0	0	0	0	0	0	0	1
70	0	2014	1	75	0	0.000212703	1	0	0	0	0	0	0	0	0	0	1
70	0	2014	1	75	5.9672	0.0258081	1	0	0	0	0	0	0	0	0	0	1
70	1	2014	1	75	0	0.000212703	1	0	0	0	0	0	0	0	0	0	1
70	1	2014	1	75			1	0	0	0	0	0	0	0	0	0	1
70	1	2014	1	75	4.0936	0.00579053	1	0	0	0	0	0	0	0	0	0	1
70	1	2014	1	75	0	0.000212703	1	0	0	0	0	0	0	0	0	0	1
70	1	2014	1	75	0	0.000212703	1	0	0	0	0	0	0	0	0	0	1
71	1	2014	1	75	0	0.000212703	1	0	0	0	0	0	0	0	0	0	1
74	0	2014	1	75	0	0.000212703	1	0	0	0	0	0	0	0	0	0	1
75	0	2014	1	75	0	0.000212703	1	0	0	0	0	0	0	0	0	0	1
77	1	2014	1	75	2.9304	0.00226894	1	0	0	0	0	0	0	0	0	0	0
77	1	2014	1	75	4.0936	0.00579053	1	0	0	0	0	0	0	0	0	0	1
78	0	2014	1	75	0	0.000212703	1	0	0	0	0	0	0	0	0	0	1
78	1	2014	1	75	0	0.000212703	1	0	0	0	0	0	0	0	0	0	1
79	0	2014	1	75	2.9304	0.00226894	1	0	0	0	0	0	0	0	0	0	1
79	1	2014	1	75	2.0468	0.00111191	1	0	0	0	0	0	0	0	0	0	1
79	1	2014	1	75	4.0936	0.00579053	1	0	0	0	0	0	0	0	0	0	1
80	0	2014	1	75	0	0.000212703	1	0	0	0	0	0	0	0	0	0	1
80	0	2014	1	75	0	0.000212703	1	0	0	0	0	0	0	0	0	0	1
80	1	2014	1	75	4.0936	0.00579053	1	0	0	0	0	0	0	0	0	0	1
81	1	2014	1	75	4.0936	0.00579053	1	0	0	0	0	0	0	0	0	0	0
81	1	2014	1	75	0	0.000212703	1	0	0	0	0	0	0	0	0	0	1
82	0	2014	1	75			1	0	0	0	0	0	0	0	0	0	0
82	0	2014	1	75	0	0.000212703	1	0	0	0	0	0	0	0	0	0	1
82	0	2014	1	75			1	0	0	0	0	0	0	0	0	0	1
85	0	2014	1	75	3.8028	0.00458287	1	0	0	0	0	0	0	0	0	0	1
85	1	2014	1	75	4.0936	0.00579053	1	0	0	0	0	0	0	0	0	0	1
85	1	2014	1	75			1	0	0	0	0	0	0	0	0	0	1
86	1	2014	1	75	5.9672	0.0258081	1	0	0	0	0	0	0	0	0	0	1
87	1	2014	1	75	4.0936	0.00579053	1	0	0	0	0	0	0	0	0	0	0
90	1	2014	1	75	0	0.000212703	1	0	0	0	0	0	0	0	0	0	1
91	1	2014	1	75	0	0.000212703	1	0	0	0	0	0	0	0	0	0	1
14	1	2013	1	75	0	0.00121427	1	0	0	0	0	0	0	0	0	0	1
16	1	2013	1	75	0	0.00121427	1	0	0	0	0	0	0	0	0	0	1
17	0	2013	1	75	0	0.00121427	1	0	0	0	0	0	0	0	0	0	1
19	1	2013	1	75	0	0.00121427	1	0	0	0	0	0	0	0	0	0	1
20	1	2013	1	75			1	0	0	0	0	0	0	0	0	0	1
20	1	2013	1	75	0	0.00121427	1	0	0	0	0	0	0	0	0	0	1
21	1	2013	1	75	0	0.00121427	1	0	0	0	0	0	0	0	0	0	1
22	1	2013	1	75	0	0.00121427	1	0	0	0	0	0	0	0	0	0	1
25	1	2013	1	75	0	0.00121427	1	0	0	0	0	0	0	0	0	0	1
28	1	2013	1	75	0.2908	0.00153561	1	0	0	0	0	0	0	0	0	0	1
30	1	2013	1	75	0	0.00121427	1	0	0	0	0	0	0	0	0	0	1
32	1	2013	1	75	0	0.00121427	1	0	0	0	0	0	0	0	0	0	1
34	0	2013	1	75	0	0.00121427	1	0	0	0	0	0	0	0	0	0	1
34	1	2013	1	75	5.0304	0.0662779	1	0	0	0	0	0	0	0	0	0	1
34	1	2013	1	75	0	0.00121427	1	0	0	0	0	0	0	0	0	0	1
36	0	2013	1	75	0	0.00121427	1	0	0	0	0	0	0	0	0	0	1
38	1	2013	1	75			1	0	0	0	0	0	0	0	0	0	1
38	1	2013	1	75			1	0	0	0	0	0	0	0	0	0	1
39	1	2013	0	75	6.1714	0.216305	1	0	0	0	0	0	0	0	0	0	0
41	1	2013	1	75	0	0.00121427	1	0	0	0	0	0	0	0	0	0	1
42	0	2013	1	75	0	0.00121427	1	0	0	0	0	0	0	0	0	0	1
42	0	2013	1	75	0	0.00121427	1	0	0	0	0	0	0	0	0	0	1
44	0	2013	1	75	0	0.00121427	1	0	0	0	0	0	0	0	0	0	1
44	1	2013	1	75	1.0234	0.00277319	1	0	0	0	0	0	0	0	0	0	1
45	1	2013	1	75	0	0.00121427	1	0	0	0	0	0	0	0	0	0	1
46	1	2013	1	75	0	0.00121427	1	0	0	0	0	0	0	0	0	0	1
47	1	2013	1	75	6.904	0.244066	1	0	0	0	0	0	0	0	0	0	0
47	1	2013	1	75	0.2908	0.00153561	1	0	0	0	0	0	0	0	0	0	1
48	0	2013	1	75	4.0936	0.0322104	1	0	0	0	0	0	0	0	0	0	0
49	1	2013	1	75	7.8408	0.407789	1	0	0	0	0	0	0	0	0	0	0
50	1	2013	1	75	0	0.00121427	1	0	0	0	0	0	0	0	0	0	1
52	1	2013	1	75	0	0.00121427	1	0	0	0	0	0	0	0	0	0	1
54	1	2013	1	75	7.55	0.352464	1	0	0	0	0	0	0	0	0	0	1
55	0	2013	1	75	0	0.000212703	1	0	0	0	0	0	0	0	0	0	1
58	1	2013	1	75			1	0	0	0	0	0	0	0	0	0	1
58	1	2013	1	75	2.6284	0.00177826	1	0	0	0	0	0	0	0	0	0	1
61	1	2013	1	75	0	0.000212703	1	0	0	0	0	0	0	0	0	0	1
62	1	2013	1	75	6.904	0.0534784	1	0	0	0	0	0	0	0	0	0	0
62	1	2013	1	75			1	0	0	0	0	0	0	0	0	0	0
62	1	2013	1	75	0	0.000212703	1	0	0	0	0	0	0	0	0	0	1
62	1	2013	1	75	0	0.000212703	1	0	0	0	0	0	0	0	0	0	1
62	1	2013	1	75	0	0.000212703	1	0	0	0	0	0	0	0	0	0	1
62	1	2013	1	75	0	0.000212703	1	0	0	0	0	0	0	0	0	0	1
64	1	2013	1	75	3.512	0.00362616	1	0	0	0	0	0	0	0	0	0	0
65	0	2013	1	75			1	0	0	0	0	0	0	0	0	0	0
65	0	2013	1	75	0	0.000212703	1	0	0	0	0	0	0	0	0	0	1
66	1	2013	1	75	2.9304	0.00226894	1	0	0	0	0	0	0	0	0	0	0
66	1	2013	1	75	6.3756	0.0355462	1	0	0	0	0	0	0	0	0	0	0
66	1	2013	1	75	0	0.000212703	1	0	0	0	0	0	0	0	0	0	1
66	1	2013	1	75	0	0.000212703	1	0	0	0	0	0	0	0	0	0	1
69	0	2013	1	75	0	0.000212703	1	0	0	0	0	0	0	0	0	0	1
69	1	2013	1	75	0	0.000212703	1	0	0	0	0	0	0	0	0	0	1
71	1	2013	1	75	0	0.000212703	1	0	0	0	0	0	0	0	0	0	1
75	1	2013	1	75	1.4652	0.000695082	1	0	0	0	0	0	0	0	0	0	1
78	0	2013	1	75			1	0	0	0	0	0	0	0	0	0	1
78	1	2013	1	75	0	0.000212703	1	0	0	0	0	0	0	0	0	0	1
78	1	2013	1	75	0	0.000212703	1	0	0	0	0	0	0	0	0	0	1
78	1	2013	1	75	0	0.000212703	1	0	0	0	0	0	0	0	0	0	1
79	0	2013	1	75	1.4652	0.000695082	1	0	0	0	0	0	0	0	0	0	1
80	0	2013	1	75	0	0.000212703	1	0	0	0	0	0	0	0	0	0	1
80	0	2013	1	75	0	0.000212703	1	0	0	0	0	0	0	0	0	0	1
80	1	2013	1	75	2.6284	0.00177826	1	0	0	0	0	0	0	0	0	0	1
81	0	2013	1	75	0.7326	0.000384534	1	0	0	0	0	0	0	0	0	0	1
82	0	2013	1	75			1	0	0	0	0	0	0	0	0	0	1
82	1	2013	1	75	1.8958	0.00098425	1	0	0	0	0	0	0	0	0	0	1
83	1	2013	1	75	6.904	0.0534784	1	0	0	0	0	0	0	0	0	0	0
84	0	2013	1	75	0	0.000212703	1	0	0	0	0	0	0	0	0	0	1
84	0	2013	1	75	1.0234	0.000486406	1	0	0	0	0	0	0	0	0	0	1
84	1	2013	1	75	0	0.000212703	1	0	0	0	0	0	0	0	0	0	1
84	1	2013	1	75			1	0	0	0	0	0	0	0	0	0	1
85	1	2013	1	75	2.9304	0.00226894	1	0	0	0	0	0	0	0	0	0	1
90	0	2013	1	75	0	0.000212703	1	0	0	0	0	0	0	0	0	0	1
90	0	2013	1	75	0.7326	0.000384534	1	0	0	0	0	0	0	0	0	0	1
4	1	2012	1	75	0	0.00121427	1	0	0	0	0	0	0	0	0	0	1
7	1	2012	1	75	0	0.00121427	1	0	0	0	0	0	0	0	0	0	1
17	0	2012	1	75	0	0.00121427	1	0	0	0	0	0	0	0	0	0	1
19	1	2012	1	75	0	0.00121427	1	0	0	0	0	0	0	0	0	0	1
21	0	2012	1	75	0	0.00121427	1	0	0	0	0	0	0	0	0	0	1
21	1	2012	1	75	0	0.00121427	1	0	0	0	0	0	0	0	0	0	1
23	0	2012	1	75	0	0.00121427	1	0	0	0	0	0	0	0	0	0	1
23	1	2012	1	75	1.0234	0.00277319	1	0	0	0	0	0	0	0	0	0	1
26	0	2012	1	75	0	0.00121427	1	0	0	0	0	0	0	0	0	0	1
27	1	2012	1	75	0	0.00121427	1	0	0	0	0	0	0	0	0	0	1
28	1	2012	1	75	0	0.00121427	1	0	0	0	0	0	0	0	0	0	1
29	0	2012	1	75			1	0	0	0	0	0	0	0	0	0	1
29	1	2012	1	75	1.0234	0.00277319	1	0	0	0	0	0	0	0	0	0	1
31	1	2012	1	75	0.7326	0.00219343	1	0	0	0	0	0	0	0	0	0	1
33	1	2012	1	75	0	0.00121427	1	0	0	0	0	0	0	0	0	0	1
33	1	2012	1	75	0	0.00121427	1	0	0	0	0	0	0	0	0	0	1
34	0	2012	1	75	0	0.00121427	1	0	0	0	0	0	0	0	0	0	1
36	1	2012	1	75	0.7326	0.00219343	1	0	0	0	0	0	0	0	0	0	1
38	1	2012	1	75	0	0.00121427	1	0	0	0	0	0	0	0	0	0	1
39	0	2012	1	75	0	0.00121427	1	0	0	0	0	0	0	0	0	0	1
44	1	2012	1	75	1.4652	0.00395904	1	0	0	0	0	0	0	0	0	0	1
46	1	2012	1	75	1.4652	0.00395904	1	0	0	0	0	0	0	0	0	0	0
46	1	2012	1	75	0	0.00121427	1	0	0	0	0	0	0	0	0	0	1
47	1	2012	1	75			1	0	0	0	0	0	0	0	0	0	1
48	0	2012	1	75	0	0.00121427	1	0	0	0	0	0	0	0	0	0	1
48	1	2012	1	75	0	0.00121427	1	0	0	0	0	0	0	0	0	0	1
50	0	2012	1	75	0	0.00121427	1	0	0	0	0	0	0	0	0	0	1
51	0	2012	1	75	0	0.00121427	1	0	0	0	0	0	0	0	0	0	1
52	1	2012	1	75	0	0.00121427	1	0	0	0	0	0	0	0	0	0	1
52	1	2012	1	75	0	0.00121427	1	0	0	0	0	0	0	0	0	0	1
54	0	2012	1	75	0	0.00121427	1	0	0	0	0	0	0	0	0	0	1
54	1	2012	0	75	0		1	0	0	0	0	0	0	0	0	0	1
57	0	2012	1	75			1	0	0	0	0	0	0	0	0	0	1
57	1	2012	1	75			1	0	0	0	0	0	0	0	0	0	1
58	1	2012	0	75			1	0	0	0	0	0	0	0	0	0	0
58	1	2012	1	75	0	0.000212703	1	0	0	0	0	0	0	0	0	0	1
59	0	2012	1	75	7.55	0.0869685	1	0	0	0	0	0	0	0	0	0	0
59	0	2012	1	75	0	0.000212703	1	0	0	0	0	0	0	0	0	0	1
59	1	2012	1	75	2.1978	0.00125611	1	0	0	0	0	0	0	0	0	0	1
60	1	2012	1	75	7.8408	0.107541	1	0	0	0	0	0	0	0	0	0	0
63	0	2012	1	75	0	0.000212703	1	0	0	0	0	0	0	0	0	0	1
63	1	2012	1	75	0	0.000212703	1	0	0	0	0	0	0	0	0	0	1
63	1	2012	1	75			1	0	0	0	0	0	0	0	0	0	1
64	1	2012	1	75	0	0.000212703	1	0	0	0	0	0	0	0	0	0	1
64	1	2012	1	75	4.502	0.00803777	1	0	0	0	0	0	0	0	0	0	1
65	0	2012	1	75	0.2908	0.000269065	1	0	0	0	0	0	0	0	0	0	1
65	1	2012	1	75	0.9368	0.000453529	1	0	0	0	0	0	0	0	0	0	1
68	1	2012	1	75			1	0	0	0	0	0	0	0	0	0	0
68	1	2012	1	75	0	0.000212703	1	0	0	0	0	0	0	0	0	0	1
68	1	2012	1	75	0	0.000212703	1	0	0	0	0	0	0	0	0	0	1
70	0	2012	1	75	0.2908	0.000269065	1	0	0	0	0	0	0	0	0	0	1
71	0	2012	1	75	0	0.000212703	1	0	0	0	0	0	0	0	0	0	1
72	1	2012	1	75	0	0.000212703	1	0	0	0	0	0	0	0	0	0	1
73	1	2012	1	75	0	0.000212703	1	0	0	0	0	0	0	0	0	0	1
75	1	2012	1	75	2.6284	0.00177826	1	0	0	0	0	0	0	0	0	0	1
76	1	2012	1	75	0.7326	0.000384534	1	0	0	0	0	0	0	0	0	0	1
77	1	2012	1	75	2.9304	0.00226894	1	0	0	0	0	0	0	0	0	0	1
81	0	2012	1	75	0	0.000212703	1	0	0	0	0	0	0	0	0	0	1
81	0	2012	1	75	7.8408	0.107541	1	0	0	0	0	0	0	0	0	0	1
81	0	2012	1	75	0	0.000212703	1	0	0	0	0	0	0	0	0	0	1
82	1	2012	1	75			1	0	0	0	0	0	0	0	0	0	1
83	1	2012	1	75	0	0.000212703	1	0	0	0	0	0	0	0	0	0	1
84	0	2012	1	75	0	0.000212703	1	0	0	0	0	0	0	0	0	0	1
84	0	2012	1	75	0	0.000212703	1	0	0	0	0	0	0	0	0	0	1
84	1	2012	1	75	0	0.000212703	1	0	0	0	0	0	0	0	0	0	1
85	1	2012	1	75	4.0936	0.00579053	1	0	0	0	0	0	0	0	0	0	1
90	0	2012	1	75	0.7326		1	0	0	0	0	0	0	0	0	0	1
4	0	2011	1	75	0	0.00121427	1	0	0	0	0	0	0	0	0	0	1
6	1	2011	1	75	5.6764	0.106878	1	0	0	0	0	0	0	0	0	0	0
8	1	2011	1	75	0	0.00121427	1	0	0	0	0	0	0	0	0	0	1
17	0	2011	1	75			1	0	0	0	0	0	0	0	0	0	1
18	0	2011	1	75			1	0	0	0	0	0	0	0	0	0	1
18	1	2011	1	75	0	0.00121427	1	0	0	0	0	0	0	0	0	0	1
20	1	2011	1	75	0	0.00121427	1	0	0	0	0	0	0	0	0	0	1
20	1	2011	1	75	0	0.00121427	1	0	0	0	0	0	0	0	0	0	1
21	0	2011	1	75	0	0.00121427	1	0	0	0	0	0	0	0	0	0	1
21	0	2011	1	75	1.3142	0.00350564	1	0	0	0	0	0	0	0	0	0	1
21	0	2011	1	75	0	0.00121427	1	0	0	0	0	0	0	0	0	0	1
22	1	2011	1	75	0	0.00121427	1	0	0	0	0	0	0	0	0	0	1
26	1	2011	1	75	1.3142	0.00350564	1	0	0	0	0	0	0	0	0	0	1
28	1	2011	1	75	0	0.00121427	1	0	0	0	0	0	0	0	0	0	1
29	1	2011	1	75	0	0.00121427	1	0	0	0	0	0	0	0	0	0	1
31	0	2011	1	75	6.3224	0.167878	1	0	0	0	0	0	0	0	0	0	1
31	1	2011	1	75	0	0.00121427	1	0	0	0	0	0	0	0	0	0	1
34	0	2011	1	75	0.7326	0.00219343	1	0	0	0	0	0	0	0	0	0	1
34	1	2011	1	75	0	0.00121427	1	0	0	0	0	0	0	0	0	0	1
35	0	2011	1	75	0	0.00121427	1	0	0	0	0	0	0	0	0	0	1
36	1	2011	1	75	0	0.00121427	1	0	0	0	0	0	0	0	0	0	1
38	0	2011	1	75	0	0.00121427	1	0	0	0	0	0	0	0	0	0	1
38	1	2011	1	75			1	0	0	0	0	0	0	0	0	0	1
42	1	2011	1	75	0	0.00121427	1	0	0	0	0	0	0	0	0	0	1
43	1	2011	1	75	0	0.00121427	1	0	0	0	0	0	0	0	0	0	1
44	0	2011	0	75	0	0.000599988	1	0	0	0	0	0	0	0	0	0	1
45	0	2011	1	75	0	0.00121427	1	0	0	0	0	0	0	0	0	0	1
47	0	2011	1	75	0	0.00121427	1	0	0	0	0	0	0	0	0	0	1
48	1	2011	1	75	0	0.00121427	1	0	0	0	0	0	0	0	0	0	1
49	0	2011	1	75	0	0.00121427	1	0	0	0	0	0	0	0	0	0	1
49	1	2011	1	75	0	0.00121427	1	0	0	0	0	0	0	0	0	0	1
50	1	2011	1	75	0	0.00121427	1	0	0	0	0	0	0	0	0	0	1
51	0	2011	1	75	0	0.00121427	1	0	0	0	0	0	0	0	0	0	1
51	1	2011	1	75	0	0.00121427	1	0	0	0	0	0	0	0	0	0	1
52	1	2011	1	75	0	0.00121427	1	0	0	0	0	0	0	0	0	0	1
53	1	2011	1	75	0	0.00121427	1	0	0	0	0	0	0	0	0	0	1
55	1	2011	1	75	7.8408	0.107541	1	0	0	0	0	0	0	0	0	0	0
55	1	2011	1	75	7.8408	0.107541	1	0	0	0	0	0	0	0	0	0	0
55	0	2011	1	75	2.9304	0.00226894	1	0	0	0	0	0	0	0	0	0	1
56	1	2011	1	75	0	0.000212703	1	0	0	0	0	0	0	0	0	0	1
57	1	2011	1	75	0	0.000212703	1	0	0	0	0	0	0	0	0	0	1
57	1	2011	1	75	5.4388	0.0169877	1	0	0	0	0	0	0	0	0	0	1
58	1	2011	1	75	0	0.000212703	1	0	0	0	0	0	0	0	0	0	1
59	1	2011	1	75	0	0.000212703	1	0	0	0	0	0	0	0	0	0	1
59	1	2011	1	75	0	0.000212703	1	0	0	0	0	0	0	0	0	0	1
62	0	2011	1	75	4.0936	0.00579053	1	0	0	0	0	0	0	0	0	0	1
62	1	2011	1	75	0	0.000212703	1	0	0	0	0	0	0	0	0	0	1
62	1	2011	1	75	0	0.000212703	1	0	0	0	0	0	0	0	0	0	1
63	0	2011	1	75			1	0	0	0	0	0	0	0	0	0	1
63	1	2011	1	75			1	0	0	0	0	0	0	0	0	0	1
64	1	2011	1	75			1	0	0	0	0	0	0	0	0	0	1
66	1	2011	1	75	7.8408	0.107541	1	0	0	0	0	0	0	0	0	0	0
67	0	2011	1	75	0	0.000212703	1	0	0	0	0	0	0	0	0	0	1
67	1	2011	1	75	0	0.000212703	1	0	0	0	0	0	0	0	0	0	1
69	1	2011	1	75	3.512	0.00362616	1	0	0	0	0	0	0	0	0	0	0
69	1	2011	1	75	0	0.000212703	1	0	0	0	0	0	0	0	0	0	1
71	0	2011	1	75	5.0304	0.0122692	1	0	0	0	0	0	0	0	0	0	1
72	0	2011	1	75	0	0.000212703	1	0	0	0	0	0	0	0	0	0	1
74	0	2011	1	75	0	0.000212703	1	0	0	0	0	0	0	0	0	0	1
74	1	2011	1	75			1	0	0	0	0	0	0	0	0	0	1
75	0	2011	1	75	0	0.000212703	1	0	0	0	0	0	0	0	0	0	1
76	1	2011	1	75	0	0.000212703	1	0	0	0	0	0	0	0	0	0	1
77	0	2011	1	75			1	0	0	0	0	0	0	0	0	0	0
77	0	2011	1	75	4.0936	0.00579053	1	0	0	0	0	0	0	0	0	0	1
79	1	2011	1	75	0.9368	0.000453529	1	0	0	0	0	0	0	0	0	0	1
80	0	2011	1	75	0	0.000212703	1	0	0	0	0	0	0	0	0	0	1
81	1	2011	1	75	0	0.000212703	1	0	0	0	0	0	0	0	0	0	1
83	1	2011	1	75	0	0.000212703	1	0	0	0	0	0	0	0	0	0	1
83	1	2011	1	75	0	0.000212703	1	0	0	0	0	0	0	0	0	0	1
84	0	2011	1	75	0	0.000212703	1	0	0	0	0	0	0	0	0	0	1
88	0	2011	1	75	0	0.000212703	1	0	0	0	0	0	0	0	0	0	1
4	0	2010	1	75	0.7326	0.00219343	1	0	0	0	0	0	0	0	0	0	1
6	1	2010	1	75	0	0.00121427	1	0	0	0	0	0	0	0	0	0	1
14	0	2010	1	75	0	0.00121427	1	0	0	0	0	0	0	0	0	0	1
14	1	2010	1	75	0	0.00121427	1	0	0	0	0	0	0	0	0	0	1
16	1	2010	1	75	0	0.00121427	1	0	0	0	0	0	0	0	0	0	1
18	0	2010	1	75	0	0.00121427	1	0	0	0	0	0	0	0	0	0	1
18	1	2010	1	75	4.0936	0.0322104	1	0	0	0	0	0	0	0	0	0	1
19	1	2010	1	75			1	0	0	0	0	0	0	0	0	0	1
20	1	2010	1	75	0	0.00121427	1	0	0	0	0	0	0	0	0	0	1
20	1	2010	1	75	0	0.00121427	1	0	0	0	0	0	0	0	0	0	1
22	1	2010	1	75	0	0.00121427	1	0	0	0	0	0	0	0	0	0	1
23	1	2010	1	75	0	0.00121427	1	0	0	0	0	0	0	0	0	0	1
24	0	2010	1	75	0.7326	0.00219343	1	0	0	0	0	0	0	0	0	0	1
24	1	2010	1	75	0	0.00121427	1	0	0	0	0	0	0	0	0	0	1
24	1	2010	1	75	0	0.00121427	1	0	0	0	0	0	0	0	0	0	1
26	0	2010	1	75	0	0.00121427	1	0	0	0	0	0	0	0	0	0	1
27	0	2010	1	75			1	0	0	0	0	0	0	0	0	0	1
27	1	2010	1	75	2.9304	0.0128285	1	0	0	0	0	0	0	0	0	0	1
27	1	2010	1	75	3.8028	0.0256348	1	0	0	0	0	0	0	0	0	0	1
28	0	2010	1	75	0	0.00121427	1	0	0	0	0	0	0	0	0	0	1
31	0	2010	1	75	0	0.00121427	1	0	0	0	0	0	0	0	0	0	1
31	1	2010	1	75	0	0.00121427	1	0	0	0	0	0	0	0	0	0	1
32	0	2010	1	75	0	0.00121427	1	0	0	0	0	0	0	0	0	0	1
32	1	2010	1	75	0	0.00121427	1	0	0	0	0	0	0	0	0	0	1
33	1	2010	1	75	0	0.00121427	1	0	0	0	0	0	0	0	0	0	1
34	0	2010	1	75	0	0.00121427	1	0	0	0	0	0	0	0	0	0	1
34	1	2010	1	75	4.0936	0.0322104	1	0	0	0	0	0	0	0	0	0	1
35	0	2010	1	75	0	0.00121427	1	0	0	0	0	0	0	0	0	0	1
39	0	2010	1	75	0	0.00121427	1	0	0	0	0	0	0	0	0	0	1
40	0	2010	1	75	5.3522	0.0843124	1	0	0	0	0	0	0	0	0	0	1
40	1	2010	1	75	0	0.00121427	1	0	0	0	0	0	0	0	0	0	1
42	1	2010	1	75			1	0	0	0	0	0	0	0	0	0	1
44	0	2010	1	75	0	0.00121427	1	0	0	0	0	0	0	0	0	0	1
44	1	2010	1	75	0	0.00121427	1	0	0	0	0	0	0	0	0	0	1
47	1	2010	1	75	0	0.00121427	1	0	0	0	0	0	0	0	0	0	1
49	1	2010	1	75	0	0.00121427	1	0	0	0	0	0	0	0	0	0	1
50	1	2010	1	75	0	0.00121427	1	0	0	0	0	0	0	0	0	0	1
50	1	2010	1	75	0	0.00121427	1	0	0	0	0	0	0	0	0	0	1
51	1	2010	1	75	1.8958	0.00559848	1	0	0	0	0	0	0	0	0	0	1
51	1	2010	1	75	0	0.00121427	1	0	0	0	0	0	0	0	0	0	1
51	1	2010	1	75	0	0.00121427	1	0	0	0	0	0	0	0	0	0	1
52	0	2010	1	75	0	0.00121427	1	0	0	0	0	0	0	0	0	0	1
52	1	2010	1	75	0	0.00121427	1	0	0	0	0	0	0	0	0	0	1
53	1	2010	1	75	2.1978	0.00713573	1	0	0	0	0	0	0	0	0	0	1
53	1	2010	1	75	0	0.00121427	1	0	0	0	0	0	0	0	0	0	1
57	0	2010	1	75	0	0.000212703	1	0	0	0	0	0	0	0	0	0	1
57	1	2010	1	75	0	0.000212703	1	0	0	0	0	0	0	0	0	0	1
58	0	2010	1	75	0	0.000212703	1	0	0	0	0	0	0	0	0	0	1
60	0	2010	1	75	0	0.000212703	1	0	0	0	0	0	0	0	0	0	1
61	1	2010	1	75	0	0.000212703	1	0	0	0	0	0	0	0	0	0	1
61	1	2010	1	75			1	0	0	0	0	0	0	0	0	0	1
61	1	2010	1	75	0	0.000212703	1	0	0	0	0	0	0	0	0	0	1
62	1	2010	1	75	0	0.000212703	1	0	0	0	0	0	0	0	0	0	1
63	0	2010	1	75	1.756	0.000879151	1	0	0	0	0	0	0	0	0	0	1
63	1	2010	1	75	0.7326	0.000384534	1	0	0	0	0	0	0	0	0	0	1
65	1	2010	1	75	0	0.000212703	1	0	0	0	0	0	0	0	0	0	1
66	1	2010	1	75	4.2978	0.00682287	1	0	0	0	0	0	0	0	0	0	1
66	1	2010	1	75	0	0.000212703	1	0	0	0	0	0	0	0	0	0	1
67	0	2010	1	75	0	0.000212703	1	0	0	0	0	0	0	0	0	0	1
73	1	2010	1	75	3.512	0.00362616	1	0	0	0	0	0	0	0	0	0	1
75	0	2010	1	75	4.0936	0.00579053	1	0	0	0	0	0	0	0	0	0	0
75	0	2010	1	75			1	0	0	0	0	0	0	0	0	0	1
75	1	2010	1	75	0	0.000212703	1	0	0	0	0	0	0	0	0	0	1
75	1	2010	1	75	0	0.000212703	1	0	0	0	0	0	0	0	0	0	1
77	1	2010	1	75	6.1714	0.0303005	1	0	0	0	0	0	0	0	0	0	0
77	1	2010	1	75	0	0.000212703	1	0	0	0	0	0	0	0	0	0	1
80	1	2010	1	75	0	0.000212703	1	0	0	0	0	0	0	0	0	0	1
81	0	2010	1	75	0	0.000212703	1	0	0	0	0	0	0	0	0	0	1
82	1	2010	1	75	0	0.000212703	1	0	0	0	0	0	0	0	0	0	1
85	0	2010	1	75	0	0.000212703	1	0	0	0	0	0	0	0	0	0	1
96	0	2010	1	75			1	0	0	0	0	0	0	0	0	0	1
15	0	2009	1	75	0	0.00121427	1	0	0	0	0	0	0	0	0	0	1
16	1	2009	1	75	0	0.00121427	1	0	0	0	0	0	0	0	0	0	1
17	1	2009	1	75			1	0	0	0	0	0	0	0	0	0	1
17	1	2009	1	75	0.2908	0.00153561	1	0	0	0	0	0	0	0	0	0	1
18	0	2009	1	75	0.2908	0.00153561	1	0	0	0	0	0	0	0	0	0	1
22	1	2009	1	75	0	0.00121427	1	0	0	0	0	0	0	0	0	0	1
25	1	2009	1	75	0	0.00121427	1	0	0	0	0	0	0	0	0	0	1
29	1	2009	1	75			1	0	0	0	0	0	0	0	0	0	1
30	0	2009	1	75	0	0.00121427	1	0	0	0	0	0	0	0	0	0	1
32	1	2009	1	75	0	0.00121427	1	0	0	0	0	0	0	0	0	0	1
33	1	2009	1	75	0	0.00121427	1	0	0	0	0	0	0	0	0	0	1
33	1	2009	1	75	0	0.00121427	1	0	0	0	0	0	0	0	0	0	1
34	0	2009	1	75	3.8028	0.0256348	1	0	0	0	0	0	0	0	0	0	1
34	1	2009	1	75	0	0.00121427	1	0	0	0	0	0	0	0	0	0	1
34	1	2009	1	75	0	0.00121427	1	0	0	0	0	0	0	0	0	0	1
35	1	2009	1	75	0	0.00121427	1	0	0	0	0	0	0	0	0	0	1
37	1	2009	1	75	0	0.00121427	1	0	0	0	0	0	0	0	0	0	1
37	1	2009	1	75	0	0.00121427	1	0	0	0	0	0	0	0	0	0	1
39	0	2009	1	75	5.6764	0.106878	1	0	0	0	0	0	0	0	0	0	0
41	0	2009	1	75	0	0.00121427	1	0	0	0	0	0	0	0	0	0	1
41	0	2009	1	75	0	0.00121427	1	0	0	0	0	0	0	0	0	0	1
43	1	2009	1	75	0	0.00121427	1	0	0	0	0	0	0	0	0	0	1
44	1	2009	1	75	7.8408	0.407789	1	0	0	0	0	0	0	0	0	0	0
44	1	2009	1	75			1	0	0	0	0	0	0	0	0	0	1
45	1	2009	1	75	0	0.00121427	1	0	0	0	0	0	0	0	0	0	1
45	1	2009	1	75	0	0.00121427	1	0	0	0	0	0	0	0	0	0	1
48	1	2009	1	75	0	0.00121427	1	0	0	0	0	0	0	0	0	0	1
51	1	2009	1	75	7.8408	0.407789	1	0	0	0	0	0	0	0	0	0	0
52	1	2009	1	75	0	0.00121427	1	0	0	0	0	0	0	0	0	0	1
55	1	2009	1	75	7.8408	0.107541	1	0	0	0	0	0	0	0	0	0	0
55	0	2009	1	75	0	0.000212703	1	0	0	0	0	0	0	0	0	0	1
55	1	2009	1	75	0	0.000212703	1	0	0	0	0	0	0	0	0	0	1
55	1	2009	1	75	3.0702	0.00253976	1	0	0	0	0	0	0	0	0	0	1
55	1	2009	1	75	0	0.000212703	1	0	0	0	0	0	0	0	0	0	1
58	0	2009	1	75	0	0.000212703	1	0	0	0	0	0	0	0	0	0	1
60	1	2009	1	75	0	0.000212703	1	0	0	0	0	0	0	0	0	0	1
62	1	2009	1	75	0	0.000212703	1	0	0	0	0	0	0	0	0	0	1
62	1	2009	1	75	4.0936	0.00579053	1	0	0	0	0	0	0	0	0	0	1
64	1	2009	1	75	0	0.000212703	1	0	0	0	0	0	0	0	0	0	1
64	1	2009	1	75			1	0	0	0	0	0	0	0	0	0	1
64	1	2009	1	75	0	0.000212703	1	0	0	0	0	0	0	0	0	0	1
65	0	2009	1	75	7.55	0.0869685	1	0	0	0	0	0	0	0	0	0	0
68	1	2009	1	75	0	0.000212703	1	0	0	0	0	0	0	0	0	0	1
71	1	2009	1	75	0	0.000212703	1	0	0	0	0	0	0	0	0	0	1
73	1	2009	1	75	2.3376	0.00140621	1	0	0	0	0	0	0	0	0	0	1
76	1	2009	1	75	4.0936	0.00579053	1	0	0	0	0	0	0	0	0	0	1
78	1	2009	1	75	2.1978	0.00125611	1	0	0	0	0	0	0	0	0	0	0
78	0	2009	1	75	0	0.000212703	1	0	0	0	0	0	0	0	0	0	1
79	1	2009	1	75	5.0304	0.0122692	1	0	0	0	0	0	0	0	0	0	0
90	1	2009	1	75	0	0.000212703	1	0	0	0	0	0	0	0	0	0	1
91	0	2009	1	75	5.9672	0.0258081	1	0	0	0	0	0	0	0	0	0	1
3	0	2018	1	75	0	0.00121427	0	0	0	0	1	0	0	0	0	0	1
3	0	2018	1	75			0	1	0	0	0	0	0	0	0	0	1
4	1	2018	1	75			0	1	0	0	0	0	0	0	0	0	1
17	1	2018	1	75	0	0.00121427	0	1	0	0	0	0	0	0	0	0	1
21	1	2018	1	75			0	0	0	0	1	0	0	0	0	0	1
21	1	2018	1	75			0	0	0	0	1	0	0	0	0	0	1
22	1	2018	1	75	0	0.00121427	0	1	0	0	0	0	0	0	0	0	1
27	0	2018	1	75			0	1	0	0	0	0	0	0	0	0	1
27	1	2018	1	75			0	0	0	0	1	0	0	0	0	0	1
28	1	2018	1	75			0	1	0	0	0	0	0	0	0	0	1
29	0	2018	1	75	7.55	0.352464	0	0	0	0	1	0	0	0	0	0	0
32	0	2018	0	75	0	0.000599988	0	0	0	0	1	0	0	0	0	0	1
33	1	2018	1	75	0	0.00121427	0	0	0	0	1	0	0	0	0	0	1
34	1	2018	1	75	0	0.00121427	0	0	0	0	1	0	0	0	0	0	1
35	1	2018	1	75	4.9438	0.0620744	0	0	0	0	1	0	0	0	0	0	1
37	0	2018	1	75	0	0.00121427	0	0	0	0	1	0	0	0	0	0	1
37	1	2018	1	75	0	0.00121427	0	1	0	0	0	0	0	0	0	0	1
38	1	2018	1	75	0	0.00121427	0	0	0	0	1	0	0	0	0	0	1
39	0	2018	1	75	4.0936	0.0322104	0	1	0	0	0	0	0	0	0	0	1
39	1	2018	1	75	0	0.00121427	0	0	0	0	1	0	0	0	0	0	1
40	1	2018	1	75	0	0.00121427	0	0	0	0	1	0	0	0	0	0	1
45	1	2018	1	75	1.3142	0.00350564	0	1	0	0	0	0	0	0	0	0	1
45	1	2018	1	75	0		0	0	0	0	1	0	0	0	0	0	1
45	1	2018	1	75			0	0	0	0	1	0	0	0	0	0	1
46	1	2018	1	75			0	0	0	0	1	0	0	0	0	0	1
46	1	2018	1	75	0.9368	0.00258615	0	0	0	0	1	0	0	0	0	0	1
47	0	2018	1	75	0	0.00121427	0	1	0	0	0	0	0	0	0	0	1
48	1	2018	1	75	0	0.00121427	0	0	0	0	1	0	0	0	0	0	1
49	1	2018	1	75	0	0.00121427	0	1	0	0	0	0	0	0	0	0	1
50	1	2018	0	75	0	0.000599988	0	0	0	0	1	0	0	0	0	0	1
50	1	2018	1	75	0	0.00121427	0	0	0	0	1	0	0	0	0	0	1
52	0	2018	1	75	0	0.00121427	0	0	0	0	1	0	0	0	0	0	1
53	1	2018	1	75	5.8806	0.123691	0	0	0	0	0	0	1	0	0	0	0
54	0	2018	1	75	0	0.00121427	0	0	0	0	1	0	0	0	0	0	1
56	0	2018	1	75	0	0.000212703	0	1	0	0	0	0	0	0	0	0	1
57	0	2018	1	75	3.361	0.00321076	0	0	0	0	0	0	1	0	0	0	0
57	1	2018	1	75	0	0.000212703	0	0	0	0	1	0	0	0	0	0	1
58	0	2018	0	75	0	0.000192735	0	0	0	0	1	0	0	0	0	0	1
59	1	2018	1	75	0	0.000212703	0	1	0	0	0	0	0	0	0	0	1
59	1	2018	1	75	0	0.000212703	0	1	0	0	0	0	0	0	0	0	1
60	0	2018	1	75	0	0.000212703	0	0	0	0	0	0	1	0	0	0	1
60	0	2018	1	75	0	0.000212703	0	1	0	0	0	0	0	0	0	0	1
60	0	2018	1	75	0	0.000212703	0	1	0	0	0	0	0	0	0	0	1
60	1	2018	1	75	0	0.000212703	0	1	0	0	0	0	0	0	0	0	1
61	1	2018	1	75	4.0936	0.00579053	0	0	0	0	0	0	1	0	0	0	1
62	1	2018	1	75	0	0.000212703	0	0	0	0	0	0	1	0	0	0	0
62	0	2018	1	75			0	0	0	0	1	0	0	0	0	0	1
62	0	2018	1	75			0	0	0	0	1	0	0	0	0	0	1
62	1	2018	1	75	0	0.000212703	0	0	0	0	0	0	1	0	0	0	1
63	1	2018	1	75			0	0	0	0	0	0	1	0	0	0	0
64	0	2018	1	75			0	0	0	0	1	0	0	0	0	0	1
64	1	2018	1	75	0	0.000212703	0	0	0	0	1	0	0	0	0	0	1
65	0	2018	1	75	5.6764	0.0205118	0	0	0	0	1	0	0	0	0	0	1
66	1	2018	1	75	7.8408	0.107541	0	0	0	0	0	0	1	0	0	0	0
66	1	2018	1	75	7.1082	0.0624783	0	0	0	0	0	0	1	0	0	0	0
66	0	2018	1	75			0	0	0	0	1	0	0	0	0	0	1
67	1	2018	1	75	5.9672	0.0258081	0	0	0	0	0	0	1	0	0	0	0
67	1	2018	1	75	0	0.000212703	0	0	0	0	0	0	1	0	0	0	1
68	1	2018	1	75	0	0.000212703	0	1	0	0	0	0	0	0	0	0	1
69	1	2018	1	75	6.1714	0.0303005	0	0	0	0	0	0	1	0	0	0	0
69	1	2018	1	75	6.904	0.0534784	0	0	0	0	0	0	1	0	0	0	0
69	1	2018	1	75	0	0.000212703	0	0	0	0	1	0	0	0	0	0	1
70	1	2018	1	75	7.8408	0.107541	0	0	0	0	0	0	1	0	0	0	0
70	0	2018	1	75	0	0.000212703	0	0	0	0	1	0	0	0	0	0	1
70	1	2018	1	75	0	0.000212703	0	0	0	0	1	0	0	0	0	0	1
71	1	2018	1	75	7.8408	0.107541	0	0	0	0	0	0	1	0	0	0	0
71	1	2018	1	75	4.0936	0.00579053	0	0	0	0	0	0	1	0	0	0	1
71	1	2018	1	75			0	0	0	0	1	0	0	0	0	0	1
72	0	2018	1	75	4.0936	0.00579053	0	0	0	0	0	0	1	0	0	0	0
72	1	2018	1	75			0	1	0	0	0	0	0	0	0	0	1
72	1	2018	1	75	0	0.000212703	0	0	0	0	1	0	0	0	0	0	1
72	1	2018	1	75			0	1	0	0	0	0	0	0	0	0	1
73	0	2018	1	75			0	0	0	0	1	0	0	0	0	0	1
73	1	2018	1	75	0	0.000212703	0	0	0	0	1	0	0	0	0	0	1
73	1	2018	1	75	0	0.000212703	0	0	0	0	0	0	1	0	0	0	1
74	1	2018	1	75	7.55	0.0869685	0	0	0	0	0	0	1	0	0	0	0
74	1	2018	1	75	7.1082	0.0624783	0	0	0	0	0	0	1	0	0	0	0
74	1	2018	1	75			0	0	0	0	0	0	1	0	0	0	1
75	0	2018	1	75	0	0.000212703	0	0	0	0	1	0	0	0	0	0	1
76	0	2018	0	75	0	0.000192735	0	0	0	0	1	0	0	0	0	0	1
76	1	2018	1	75	0	0.000212703	0	1	0	0	0	0	0	0	0	0	1
76	1	2018	1	75	0	0.000212703	0	0	0	0	1	0	0	0	0	0	1
76	1	2018	1	75			0	0	0	0	1	0	0	0	0	0	1
77	1	2018	1	75	0.7326	0.000384534	0	0	0	0	0	0	1	0	0	0	0
77	0	2018	1	75			0	0	0	0	1	0	0	0	0	0	1
77	0	2018	1	75	0	0.000212703	0	0	0	0	1	0	0	0	0	0	1
77	1	2018	1	75	0	0.000212703	0	0	0	0	0	0	1	0	0	0	1
78	0	2018	1	75	3.7694	0.00446132	0	0	0	0	1	0	0	0	0	0	1
78	1	2018	1	75	0	0.000212703	0	0	0	0	1	0	0	0	0	0	1
79	1	2018	1	75	0	0.000212703	0	0	0	0	1	0	0	0	0	0	1
79	1	2018	1	75	5.9672	0.0258081	0	1	0	0	0	0	0	0	0	0	1
81	0	2018	1	75	0	0.000212703	0	0	0	0	1	0	0	0	0	0	1
81	1	2018	1	75	0	0.000212703	0	0	0	0	1	0	0	0	0	0	1
82	1	2018	1	75	0	0.000212703	0	1	0	0	0	0	0	0	0	0	1
83	0	2018	1	75	0	0.000212703	0	1	0	0	0	0	0	0	0	0	1
83	1	2018	1	75	0	0.000212703	0	1	0	0	0	0	0	0	0	0	1
85	1	2018	1	75	0	0.000212703	0	0	0	0	1	0	0	0	0	0	1
87	1	2018	1	75	5.4388	0.0169877	0	0	0	0	0	0	1	0	0	0	0
87	1	2018	1	75	1.4652	0.000695082	0	0	0	0	0	0	1	0	0	0	1
88	1	2018	1	75	7.8408	0.107541	0	0	0	0	0	0	1	0	0	0	1
89	1	2018	1	75			0	1	0	0	0	0	0	0	0	0	1
92	0	2018	1	75	7.8408	0.107541	0	0	0	0	0	0	1	0	0	0	0
121	1	2018	1	75	0	0.000212703	0	1	0	0	0	0	0	0	0	0	1
16	1	2017	0	75	0	0.000599988	0	0	0	0	1	0	0	0	0	0	1
17	1	2017	1	75	0	0.00121427	0	0	0	0	1	0	0	0	0	0	1
18	1	2017	1	75	0	0.00121427	0	0	0	0	1	0	0	0	0	0	1
19	1	2017	1	75	0	0.00121427	0	1	0	0	0	0	0	0	0	0	1
25	1	2017	1	75	0	0.00121427	0	0	0	0	1	0	0	0	0	0	1
27	1	2017	1	75	0	0.00121427	0	1	0	0	0	0	0	0	0	0	1
30	1	2017	1	75			0	1	0	0	0	0	0	0	0	0	1
31	1	2017	1	75	0	0.00121427	0	1	0	0	0	0	0	0	0	0	1
32	1	2017	1	75			0	1	0	0	0	0	0	0	0	0	1
37	1	2017	1	75			0	0	0	0	1	0	0	0	0	0	0
37	1	2017	1	75	3.361	0.0180742	0	0	0	0	1	0	0	0	0	0	1
39	1	2017	1	75	0	0.00121427	0	0	0	0	1	0	0	0	0	0	1
40	1	2017	1	75	7.8408	0.407789	0	0	0	0	0	0	1	0	0	0	0
40	1	2017	1	75	0	0.00121427	0	1	0	0	0	0	0	0	0	0	1
40	1	2017	1	75	0	0.00121427	0	1	0	0	0	0	0	0	0	0	1
40	1	2017	1	75	0	0.00121427	0	0	0	0	1	0	0	0	0	0	1
41	1	2017	1	75			0	0	0	0	1	0	0	0	0	0	1
41	1	2017	1	75	0	0.00121427	0	1	0	0	0	0	0	0	0	0	1
42	1	2017	1	75	0	0.00121427	0	1	0	0	0	0	0	0	0	0	1
42	1	2017	1	75	0	0.00121427	0	1	0	0	0	0	0	0	0	0	1
43	1	2017	1	75	7.8408	0.407789	0	0	0	0	0	0	1	0	0	0	0
43	1	2017	1	75			0	0	0	0	1	0	0	0	0	0	1
43	1	2017	1	75	0	0.00121427	0	0	0	0	1	0	0	0	0	0	1
44	1	2017	1	75	7.8408	0.407789	0	0	0	0	0	0	1	0	0	0	0
45	1	2017	1	75			0	0	0	0	1	0	0	0	0	0	1
47	1	2017	1	75	7.8408	0.407789	0	0	0	0	0	0	1	0	0	0	0
47	1	2017	1	75	0	0.00121427	0	1	0	0	0	0	0	0	0	0	1
48	1	2017	0	75			0	0	0	0	1	0	0	0	0	0	0
48	1	2017	0	75	7.8408	0.591713	0	1	0	0	0	0	0	0	0	0	0
50	1	2017	1	75	0	0.00121427	0	1	0	0	0	0	0	0	0	0	1
50	1	2017	1	75	0	0.00121427	0	1	0	0	0	0	0	0	0	0	1
51	0	2017	1	75	0	0.00121427	0	0	0	0	1	0	0	0	0	0	1
51	1	2017	1	75	0	0.00121427	0	0	0	0	1	0	0	0	0	0	1
52	1	2017	1	75	4.0936	0.0322104	0	1	0	0	0	0	0	0	0	0	1
53	1	2017	1	75	0	0.00121427	0	1	0	0	0	0	0	0	0	0	1
56	1	2017	1	75	7.8408	0.107541	0	0	0	0	0	0	1	0	0	0	0
56	1	2017	1	75	0	0.000212703	0	0	0	0	1	0	0	0	0	0	1
57	1	2017	1	75	0	0.000212703	0	0	0	0	0	0	1	0	0	0	1
57	1	2017	0	75			0	0	0	0	1	0	0	0	0	0	1
58	0	2017	1	75	0	0.000212703	0	1	0	0	0	0	0	0	0	0	1
58	1	2017	1	75	4.0936	0.00579053	0	1	0	0	0	0	0	0	0	0	1
59	1	2017	1	75	0	0.000212703	0	0	0	0	1	0	0	0	0	0	1
60	0	2017	1	75	6.904	0.0534784	0	1	0	0	0	0	0	0	0	0	0
60	1	2017	1	75			0	0	0	0	1	0	0	0	0	0	1
61	1	2017	1	75	7.8408	0.107541	0	0	0	0	0	0	1	0	0	0	0
61	1	2017	1	75	0	0.000212703	0	0	0	0	1	0	0	0	0	0	1
61	1	2017	1	75	1.8958	0.00098425	0	0	0	0	1	0	0	0	0	0	1
62	1	2017	1	75	0	0.000212703	0	1	0	0	0	0	0	0	0	0	1
63	1	2017	1	75	0	0.000212703	0	0	0	0	1	0	0	0	0	0	1
64	1	2017	1	75	7.1082	0.0624783	0	0	0	0	0	0	1	0	0	0	0
66	1	2017	1	75	7.8408	0.107541	0	0	0	0	0	0	1	0	0	0	0
66	0	2017	1	75	0	0.000212703	0	0	0	0	1	0	0	0	0	0	1
67	1	2017	1	75	6.6132	0.0427528	0	0	0	0	0	0	1	0	0	0	0
67	1	2017	1	75	0	0.000212703	0	1	0	0	0	0	0	0	0	0	1
68	0	2017	1	75	0	0.000212703	0	0	0	0	1	0	0	0	0	0	1
68	1	2017	1	75	0.7326	0.000384534	0	0	0	0	0	0	1	0	0	0	1
68	1	2017	0	75	0	0.000192735	0	0	0	0	1	0	0	0	0	0	1
69	1	2017	1	75			0	0	0	0	0	0	1	0	0	0	0
69	1	2017	1	75	7.8408	0.107541	0	0	0	0	0	0	1	0	0	0	0
69	1	2017	1	75			0	1	0	0	0	0	0	0	0	0	1
70	1	2017	1	75	7.1082	0.0624783	0	0	0	0	0	0	1	0	0	0	0
70	1	2017	1	75			0	1	0	0	0	0	0	0	0	0	1
71	1	2017	1	75	7.8408	0.107541	0	0	0	0	0	0	1	0	0	0	0
71	0	2017	1	75	4.4154	0.00749832	0	0	0	0	1	0	0	0	0	0	1
71	0	2017	1	75	0	0.000212703	0	1	0	0	0	0	0	0	0	0	1
73	1	2017	1	75	7.8408	0.107541	0	0	0	0	0	0	1	0	0	0	0
73	1	2017	1	75	2.9304	0.00226894	0	0	0	0	0	0	1	0	0	0	1
73	1	2017	1	75			0	1	0	0	0	0	0	0	0	0	1
74	1	2017	1	75	7.8408	0.107541	0	0	0	0	0	0	1	0	0	0	0
74	0	2017	1	75	0	0.000212703	0	0	0	0	1	0	0	0	0	0	1
74	1	2017	1	75	0	0.000212703	0	0	0	0	0	0	1	0	0	0	1
74	1	2017	1	75	0	0.000212703	0	0	0	0	1	0	0	0	0	0	1
74	1	2017	1	75	7.1082	0.0624783	0	0	0	0	0	0	1	0	0	0	1
74	1	2017	1	75			0	0	0	0	1	0	0	0	0	0	1
74	1	2017	1	75	0		0	0	0	0	0	0	0	0	0	1	1
75	1	2017	1	75	7.8408	0.107541	0	0	0	0	0	0	1	0	0	0	0
76	1	2017	1	75	4.0936	0.00579053	0	0	0	0	0	0	1	0	0	0	0
76	1	2017	1	75	4.0936	0.00579053	0	0	0	0	0	0	1	0	0	0	1
76	1	2017	1	75	0	0.000212703	0	0	0	0	1	0	0	0	0	0	1
77	1	2017	1	75	6.6132	0.0427528	0	0	0	0	0	0	1	0	0	0	0
77	1	2017	1	75	0	0.000212703	0	0	0	0	1	0	0	0	0	0	1
78	1	2017	1	75	0	0.000212703	0	1	0	0	0	0	0	0	0	0	1
78	1	2017	1	75	0	0.000212703	0	0	0	0	1	0	0	0	0	0	1
79	1	2017	1	75	2.9304	0.00226894	0	0	0	0	0	0	1	0	0	0	0
79	1	2017	1	75	4.0936	0.00579053	0	0	0	0	0	0	1	0	0	0	0
80	1	2017	1	75	7.8408	0.107541	0	0	0	0	0	0	1	0	0	0	0
80	1	2017	1	75			0	0	0	0	0	0	1	0	0	0	1
81	1	2017	1	75	0	0.000212703	0	0	0	0	1	0	0	0	0	0	1
81	1	2017	1	75	7.8408	0.107541	0	0	0	0	0	0	1	0	0	0	1
82	1	2017	1	75	0	0.000212703	0	0	0	0	0	0	1	0	0	0	1
82	1	2017	1	75			0	0	0	0	0	0	1	0	0	0	1
83	0	2017	1	75	0	0.000212703	0	0	0	0	1	0	0	0	0	0	1
83	1	2017	1	75			0	0	0	0	0	0	1	0	0	0	1
83	1	2017	1	75	3.361	0.00321076	0	1	0	0	0	0	0	0	0	0	1
84	1	2017	1	75	5.9672	0.0258081	0	0	0	0	0	0	1	0	0	0	0
85	0	2017	1	75	0	0.000212703	0	0	0	0	1	0	0	0	0	0	1
86	1	2017	1	75	7.55	0.0869685	0	0	0	0	0	0	1	0	0	0	0
86	1	2017	1	75	0	0.000212703	0	0	0	0	1	0	0	0	0	0	1
86	1	2017	1	75	0	0.000212703	0	0	0	0	1	0	0	0	0	0	1
1	0	2016	1	75	0	0.00121427	0	1	0	0	0	0	0	0	0	0	1
14	0	2016	1	75	0	0.00121427	0	1	0	0	0	0	0	0	0	0	1
14	1	2016	1	75	0	0.00121427	0	1	0	0	0	0	0	0	0	0	1
17	1	2016	1	75	0	0.00121427	0	0	0	0	1	0	0	0	0	0	1
17	1	2016	1	75			0	0	0	0	1	0	0	0	0	0	1
19	1	2016	1	75	4.0936	0.0322104	0	0	0	0	0	0	1	0	0	0	1
20	1	2016	1	75	0.7326	0.00219343	0	0	0	0	0	0	1	0	0	0	1
24	1	2016	1	75	0	0.00121427	0	0	0	0	1	0	0	0	0	0	1
25	1	2016	1	75	4.0936	0.0322104	0	1	0	0	0	0	0	0	0	0	1
26	1	2016	1	75	0	0.00121427	0	1	0	0	0	0	0	0	0	0	1
27	1	2016	1	75	0	0.00121427	0	0	0	0	1	0	0	0	0	0	1
33	1	2016	1	75	7.55	0.352464	0	0	0	0	1	0	0	0	0	0	1
34	0	2016	1	75	1.3142	0.00350564	0	1	0	0	0	0	0	0	0	0	1
34	1	2016	1	75	0	0.00121427	0	0	0	0	1	0	0	0	0	0	1
38	0	2016	1	75	0	0.00121427	0	0	0	0	1	0	0	0	0	0	1
39	0	2016	1	75	0	0.00121427	0	1	0	0	0	0	0	0	0	0	1
40	1	2016	1	75	0	0.00121427	0	1	0	0	0	0	0	0	0	0	1
41	1	2016	1	75	0	0.00121427	0	0	0	0	1	0	0	0	0	0	1
42	1	2016	1	75	2.6284	0.0100773	0	1	0	0	0	0	0	0	0	0	1
44	1	2016	1	75			0	1	0	0	0	0	0	0	0	0	0
45	1	2016	1	75			0	0	0	0	1	0	0	0	0	0	0
45	1	2016	1	75	0	0.00121427	0	0	0	0	1	0	0	0	0	0	1
45	1	2016	1	75	0	0.00121427	0	1	0	0	0	0	0	0	0	0	1
45	1	2016	1	75			0	1	0	0	0	0	0	0	0	0	1
46	1	2016	1	75	0	0.00121427	0	1	0	0	0	0	0	0	0	0	1
47	1	2016	1	75	0	0.00121427	0	0	0	0	1	0	0	0	0	0	1
48	1	2016	1	75	0	0.00121427	0	0	0	0	1	0	0	0	0	0	1
48	1	2016	1	75			0	0	0	0	0	0	1	0	0	0	1
48	1	2016	1	75	0	0.00121427	0	0	0	0	1	0	0	0	0	0	1
48	1	2016	1	75	0	0.00121427	0	0	0	0	1	0	0	0	0	0	1
48	1	2016	1	75	4.0936	0.0322104	0	0	0	0	0	0	1	0	0	0	1
49	1	2016	1	75	0	0.00121427	0	0	0	0	1	0	0	0	0	0	1
49	1	2016	1	75	0	0.00121427	0	0	0	0	1	0	0	0	0	0	1
50	0	2016	1	75	0	0.00121427	0	0	0	0	1	0	0	0	0	0	1
51	1	2016	1	75	2.1978	0.00713573	0	0	0	0	0	0	1	0	0	0	1
52	1	2016	1	75			0	0	0	0	0	0	1	0	0	0	0
52	1	2016	1	75	0	0.00121427	0	1	0	0	0	0	0	0	0	0	1
52	1	2016	1	75	0	0.00121427	0	0	0	0	1	0	0	0	0	0	1
52	1	2016	1	75	0	0.00121427	0	1	0	0	0	0	0	0	0	0	1
53	1	2016	1	75			0	0	0	0	0	1	0	0	0	0	1
54	1	2016	1	75	2.6284	0.0100773	0	0	0	0	0	0	1	0	0	0	1
54	1	2016	1	75			0	0	0	0	1	0	0	0	0	0	1
55	1	2016	1	75	0	0.000212703	0	0	0	0	0	0	1	0	0	0	0
55	1	2016	1	75	0	0.000212703	0	0	0	0	1	0	0	0	0	0	1
56	1	2016	1	75	0.7326	0.000384534	0	0	0	0	1	0	0	0	0	0	1
56	1	2016	1	75			0	0	0	0	0	0	1	0	0	0	1
58	0	2016	1	75	0	0.000212703	0	0	0	0	1	0	0	0	0	0	1
58	0	2016	1	75	0	0.000212703	0	0	0	0	1	0	0	0	0	0	1
58	1	2016	1	75	0	0.000212703	0	0	0	0	0	0	1	0	0	0	1
58	1	2016	1	75	0	0.000212703	0	0	0	0	1	0	0	0	0	0	1
59	0	2016	1	75	0	0.000212703	0	0	0	0	1	0	0	0	0	0	1
59	1	2016	1	75	0.8724	0.000430529	0	0	0	0	1	0	0	0	0	0	1
60	0	2016	1	75	0	0.000212703	0	0	0	0	0	0	1	0	0	0	1
64	1	2016	1	75	7.8408	0.107541	0	0	0	0	0	0	1	0	0	0	0
64	1	2016	1	75	0	0.000212703	0	1	0	0	0	0	0	0	0	0	1
64	1	2016	0	75	0	0.000192735	0	0	0	0	1	0	0	0	0	0	1
65	0	2016	1	75	7.8408	0.107541	0	0	0	0	0	0	1	0	0	0	0
65	1	2016	1	75	6.904	0.0534784	0	0	0	0	0	0	1	0	0	0	1
65	1	2016	1	75	1.4652	0.000695082	0	0	0	0	0	0	1	0	0	0	1
65	1	2016	1	75	2.6062	0.00174668	0	0	0	0	1	0	0	0	0	0	1
66	1	2016	1	75			0	0	0	0	0	1	0	0	0	0	1
66	1	2016	1	75	0	0.000212703	0	1	0	0	0	0	0	0	0	0	1
67	0	2016	1	75	0	0.000212703	0	0	0	0	0	0	1	0	0	0	1
68	0	2016	1	75	0	0.000212703	0	0	0	0	1	0	0	0	0	0	1
69	1	2016	1	75	0	0.000212703	0	0	0	0	1	0	0	0	0	0	1
70	1	2016	1	75	5.0304	0.0122692	0	0	0	0	0	0	1	0	0	0	0
72	0	2016	1	75	0	0.000212703	0	0	0	0	1	0	0	0	0	0	1
72	0	2016	1	75	0	0.000212703	0	0	0	0	0	0	1	0	0	0	1
72	0	2016	1	75	0	0.000212703	0	0	0	0	1	0	0	0	0	0	1
73	1	2016	1	75	7.8408	0.107541	0	0	0	0	0	0	1	0	0	0	0
73	1	2016	1	75			0	0	0	0	0	0	1	0	0	0	0
73	1	2016	1	75	0	0.000212703	0	1	0	0	0	0	0	0	0	0	1
74	1	2016	1	75	0	0.000212703	0	0	0	0	0	0	1	0	0	0	1
74	1	2016	1	75	0	0.000212703	0	0	0	0	1	0	0	0	0	0	1
75	1	2016	1	75	0	0.000212703	0	0	0	0	1	0	0	0	0	0	1
76	1	2016	1	75	0	0.000212703	0	0	0	0	0	0	1	0	0	0	1
76	1	2016	1	75	0	0.000212703	0	1	0	0	0	0	0	0	0	0	1
77	1	2016	1	75	0	0.000212703	0	0	0	0	1	0	0	0	0	0	1
78	1	2016	1	75	7.8408	0.107541	0	0	0	0	0	0	1	0	0	0	0
78	1	2016	1	75	0	0.000212703	0	0	0	0	0	0	1	0	0	0	1
78	1	2016	1	75	2.3376	0.00140621	0	0	0	0	0	0	1	0	0	0	1
78	1	2016	1	75			0	0	0	0	0	0	1	0	0	0	1
79	0	2016	1	75			0	0	0	0	1	0	0	0	0	0	1
79	0	2016	0	75	0	0.000192735	0	0	0	0	1	0	0	0	0	0	1
79	1	2016	1	75	0	0.000212703	0	0	0	0	0	0	1	0	0	0	1
79	1	2016	1	75	0	0.000212703	0	0	0	0	1	0	0	0	0	0	1
79	1	2016	1	75			0	0	0	0	0	1	0	0	0	0	1
80	1	2016	1	75	7.8408	0.107541	0	0	0	0	0	0	1	0	0	0	0
80	1	2016	1	75			0	1	0	0	0	0	0	0	0	0	1
82	1	2016	1	75			0	0	0	0	1	0	0	0	0	0	1
83	0	2016	1	75			0	0	0	0	0	0	1	0	0	0	1
83	1	2016	1	75	0	0.000212703	0	0	0	0	1	0	0	0	0	0	1
83	1	2016	1	75	0	0.000212703	0	0	0	0	1	0	0	0	0	0	1
84	1	2016	1	75	7.8408	0.107541	0	0	0	0	0	0	1	0	0	0	0
84	0	2016	1	75	0	0.000212703	0	0	0	0	1	0	0	0	0	0	1
85	1	2016	1	75	1.4652	0.000695082	0	0	0	0	0	0	1	0	0	0	0
85	0	2016	1	75			0	0	0	0	0	0	1	0	0	0	1
87	1	2016	1	75			0	0	0	0	1	0	0	0	0	0	1
91	1	2016	1	75	3.361	0.00321076	0	0	0	0	0	0	1	0	0	0	0
97	0	2016	1	75	0	0.000212703	0	0	0	0	0	0	1	0	0	0	1
2	0	2015	1	75	0	0.00121427	0	1	0	0	0	0	0	0	0	0	1
5	1	2015	1	75			0	1	0	0	0	0	0	0	0	0	1
7	0	2015	1	75	0	0.00121427	0	1	0	0	0	0	0	0	0	0	1
8	1	2015	1	75			0	1	0	0	0	0	0	0	0	0	0
13	1	2015	1	75	0	0.00121427	0	0	0	0	0	1	0	0	0	0	1
14	0	2015	1	75	0	0.00121427	0	0	0	0	1	0	0	0	0	0	1
17	1	2015	1	75	0	0.00121427	0	0	0	0	1	0	0	0	0	0	1
19	1	2015	1	75	0	0.00121427	0	1	0	0	0	0	0	0	0	0	1
19	1	2015	1	75	0	0.00121427	0	0	0	0	1	0	0	0	0	0	1
22	1	2015	1	75	0	0.00121427	0	0	0	0	1	0	0	0	0	0	1
22	1	2015	1	75			0	0	0	0	1	0	0	0	0	0	1
23	1	2015	1	75	0	0.00121427	0	0	0	0	1	0	0	0	0	0	1
23	1	2015	1	75			0	0	0	0	1	0	0	0	0	0	1
23	1	2015	1	75	0	0.00121427	0	1	0	0	0	0	0	0	0	0	1
26	0	2015	1	75	0	0.00121427	0	1	0	0	0	0	0	0	0	0	1
26	0	2015	1	75	0	0.00121427	0	1	0	0	0	0	0	0	0	0	1
26	1	2015	1	75	0	0.00121427	0	0	0	0	1	0	0	0	0	0	1
27	1	2015	1	75	4.0936	0.0322104	0	1	0	0	0	0	0	0	0	0	1
28	1	2015	1	75	4.0936	0.0322104	0	1	0	0	0	0	0	0	0	0	1
29	1	2015	1	75	0	0.00121427	0	0	0	0	1	0	0	0	0	0	1
30	1	2015	1	75	0	0.00121427	0	0	0	0	1	0	0	0	0	0	1
31	1	2015	1	75	0	0.00121427	0	1	0	0	0	0	0	0	0	0	1
32	1	2015	1	75	0	0.00121427	0	0	0	0	1	0	0	0	0	0	1
33	0	2015	1	75	5.9672		0	0	0	0	0	0	0	0	0	1	1
35	1	2015	1	75	0	0.00121427	0	0	0	0	1	0	0	0	0	0	1
36	1	2015	1	75	0	0.00121427	0	0	0	0	1	0	0	0	0	0	1
37	1	2015	1	75			0	1	0	0	0	0	0	0	0	0	1
37	1	2015	1	75			0	0	0	0	1	0	0	0	0	0	1
38	0	2015	1	75	0	0.00121427	0	0	0	0	1	0	0	0	0	0	1
38	1	2015	0	75	0	0.000599988	0	1	0	0	0	0	0	0	0	0	1
40	1	2015	1	75	7.8408	0.407789	0	0	0	0	0	0	1	0	0	0	0
40	1	2015	1	75	0	0.00121427	0	1	0	0	0	0	0	0	0	0	0
41	0	2015	1	75	0	0.00121427	0	0	0	0	1	0	0	0	0	0	1
41	0	2015	0	75	0	0.000599988	0	0	0	0	1	0	0	0	0	0	1
41	1	2015	1	75	0	0.00121427	0	1	0	0	0	0	0	0	0	0	1
42	0	2015	1	75	0	0.00121427	0	0	0	0	1	0	0	0	0	0	1
42	1	2015	1	75	0	0.00121427	0	0	0	0	1	0	0	0	0	0	1
43	1	2015	1	75	0	0.00121427	0	0	0	0	1	0	0	0	0	0	1
43	1	2015	1	75			0	0	0	0	1	0	0	0	0	0	1
45	0	2015	1	75	0	0.00121427	0	0	0	0	1	0	0	0	0	0	1
45	1	2015	1	75	0	0.00121427	0	0	0	0	1	0	0	0	0	0	1
45	1	2015	1	75	0	0.00121427	0	0	0	0	1	0	0	0	0	0	1
46	0	2015	1	75			0	1	0	0	0	0	0	0	0	0	1
46	1	2015	1	75	0	0.00121427	0	1	0	0	0	0	0	0	0	0	1
47	1	2015	0	75	0	0.000599988	0	0	0	0	1	0	0	0	0	0	1
48	1	2015	1	75			0	0	0	0	1	0	0	0	0	0	1
48	1	2015	1	75	0	0.00121427	0	1	0	0	0	0	0	0	0	0	1
49	1	2015	1	75	7.8408	0.407789	0	0	0	0	0	0	1	0	0	0	0
49	1	2015	1	75	0	0.00121427	0	1	0	0	0	0	0	0	0	0	1
49	1	2015	1	75	0	0.00121427	0	0	0	0	1	0	0	0	0	0	1
49	1	2015	1	75	0	0.00121427	0	0	0	0	1	0	0	0	0	0	1
50	1	2015	1	75	5.9672	0.131482	0	1	0	0	0	0	0	0	0	0	0
50	1	2015	1	75	0	0.00121427	0	0	0	0	1	0	0	0	0	0	1
51	0	2015	1	75	0	0.00121427	0	1	0	0	0	0	0	0	0	0	1
52	1	2015	1	75			0	0	0	0	1	0	0	0	0	0	1
52	1	2015	1	75			0	0	0	0	1	0	0	0	0	0	1
52	1	2015	0	75	0	0.000599988	0	0	0	0	1	0	0	0	0	0	1
53	1	2015	1	75	0	0.00121427	0	1	0	0	0	0	0	0	0	0	1
53	1	2015	1	75	0	0.00121427	0	0	0	0	1	0	0	0	0	0	1
54	1	2015	1	75	0	0.00121427	0	0	0	0	1	0	0	0	0	0	1
55	0	2015	1	75	0	0.000212703	0	0	0	0	1	0	0	0	0	0	1
56	1	2015	1	75	0	0.000212703	0	0	0	0	0	0	1	0	0	0	1
57	1	2015	1	75			0	0	0	0	0	0	1	0	0	0	0
57	1	2015	1	75	0	0.000212703	0	1	0	0	0	0	0	0	0	0	1
58	1	2015	1	75	4.0936	0.00579053	0	0	0	0	0	0	1	0	0	0	0
58	1	2015	1	75	0	0.000212703	0	1	0	0	0	0	0	0	0	0	1
60	1	2015	1	75	7.8408	0.107541	0	0	0	0	0	0	1	0	0	0	0
60	0	2015	1	75	0	0.000212703	0	0	0	0	1	0	0	0	0	0	1
60	0	2015	1	75	0	0.000212703	0	0	0	0	0	0	1	0	0	0	1
60	1	2015	1	75	0	0.000212703	0	1	0	0	0	0	0	0	0	0	1
61	0	2015	1	75	0	0.000212703	0	0	0	0	0	0	1	0	0	0	1
61	1	2015	1	75			0	1	0	0	0	0	0	0	0	0	1
62	1	2015	1	75	6.904	0.0534784	0	0	0	0	0	0	1	0	0	0	0
62	1	2015	1	75	0	0.000212703	0	0	0	0	1	0	0	0	0	0	1
62	1	2015	1	75	0	0.000212703	0	0	0	0	1	0	0	0	0	0	1
63	1	2015	1	75	7.55	0.0869685	0	0	0	0	0	0	1	0	0	0	0
63	1	2015	1	75	7.8408	0.107541	0	0	0	0	0	0	1	0	0	0	0
63	0	2015	0	75	0	0.000192735	0	0	0	0	1	0	0	0	0	0	1
63	1	2015	1	75	0	0.000212703	0	0	0	0	0	0	1	0	0	0	1
63	1	2015	1	75			0	0	0	0	1	0	0	0	0	0	1
64	1	2015	1	75			0	0	0	0	0	0	1	0	0	0	0
64	0	2015	1	75	0	0.000212703	0	0	0	0	1	0	0	0	0	0	1
64	1	2015	1	75	0	0.000212703	0	0	0	0	1	0	0	0	0	0	1
64	1	2015	1	75	0	0.000212703	0	0	0	0	1	0	0	0	0	0	1
64	1	2015	1	75	0	0.000212703	0	1	0	0	0	0	0	0	0	0	1
65	1	2015	1	75	1.4652	0.000695082	0	1	0	0	0	0	0	0	0	0	1
65	1	2015	1	75			0	0	0	0	1	0	0	0	0	0	1
65	1	2015	1	75	0	0.000212703	0	0	0	0	1	0	0	0	0	0	1
66	0	2015	1	75			0	0	0	0	1	0	0	0	0	0	1
66	1	2015	1	75	0	0.000212703	0	0	0	0	1	0	0	0	0	0	1
67	1	2015	1	75			0	0	0	0	0	0	1	0	0	0	0
67	1	2015	1	75	5.6764	0.0205118	0	0	0	0	0	0	1	0	0	0	0
67	1	2015	1	75	0	0.000212703	0	0	0	0	1	0	0	0	0	0	1
67	1	2015	1	75			0	1	0	0	0	0	0	0	0	0	1
68	1	2015	1	75			0	0	0	0	0	0	1	0	0	0	0
68	0	2015	1	75	0	0.000212703	0	0	0	0	0	0	1	0	0	0	1
68	0	2015	1	75	0	0.000212703	0	0	0	0	0	0	1	0	0	0	1
68	1	2015	1	75	5.643	0.0199762	0	0	0	0	0	0	1	0	0	0	1
68	1	2015	1	75	0	0.000212703	0	0	0	0	1	0	0	0	0	0	1
70	0	2015	1	75	0	0.000212703	0	0	0	0	1	0	0	0	0	0	0
70	0	2015	1	75	0	0.000212703	0	1	0	0	0	0	0	0	0	0	1
70	0	2015	1	75	0	0.000212703	0	0	0	0	1	0	0	0	0	0	1
70	0	2015	1	75	0	0.000212703	0	1	0	0	0	0	0	0	0	0	1
71	0	2015	1	75	0	0.000212703	0	0	0	0	1	0	0	0	0	0	1
72	0	2015	1	75	0	0.000212703	0	0	0	0	1	0	0	0	0	0	1
72	0	2015	1	75	0	0.000212703	0	0	0	0	1	0	0	0	0	0	1
73	0	2015	1	75	0	0.000212703	0	1	0	0	0	0	0	0	0	0	1
73	0	2015	1	75	0	0.000212703	0	1	0	0	0	0	0	0	0	0	1
73	1	2015	1	75	0	0.000212703	0	0	0	0	1	0	0	0	0	0	1
74	1	2015	1	75	7.8408	0.107541	0	0	0	0	0	0	1	0	0	0	0
74	1	2015	1	75	6.3756	0.0355462	0	0	0	0	0	0	1	0	0	0	0
74	1	2015	1	75	6.904	0.0534784	0	0	0	0	0	0	1	0	0	0	0
74	0	2015	1	75	2.9304	0.00226894	0	1	0	0	0	0	0	0	0	0	1
74	1	2015	1	75	0	0.000212703	0	0	0	0	1	0	0	0	0	0	1
75	1	2015	1	75	4.0936	0.00579053	0	0	0	0	0	0	1	0	0	0	0
75	0	2015	1	75			0	1	0	0	0	0	0	0	0	0	1
75	1	2015	1	75	0	0.000212703	0	0	0	0	1	0	0	0	0	0	1
77	1	2015	1	75			0	1	0	0	0	0	0	0	0	0	0
77	1	2015	1	75	0	0.000212703	0	0	0	0	1	0	0	0	0	0	1
77	1	2015	1	75	0	0.000212703	0	0	0	0	0	0	1	0	0	0	1
78	0	2015	1	75	0	0.000212703	0	0	0	0	1	0	0	0	0	0	1
78	0	2015	1	75	0	0.000212703	0	0	0	0	0	0	1	0	0	0	1
79	1	2015	1	75	4.0936	0.00579053	0	0	0	0	0	0	1	0	0	0	0
79	0	2015	1	75	0	0.000212703	0	1	0	0	0	0	0	0	0	0	1
79	1	2015	1	75	0	0.000212703	0	0	0	0	0	0	1	0	0	0	1
79	1	2015	1	75	0	0.000212703	0	0	0	0	1	0	0	0	0	0	1
80	1	2015	1	75	7.8408	0.107541	0	0	0	0	0	0	1	0	0	0	0
81	1	2015	1	75	7.1082	0.0624783	0	0	0	0	0	0	1	0	0	0	1
81	1	2015	1	75	0	0.000212703	0	0	0	0	1	0	0	0	0	0	1
81	1	2015	1	75	0.7326	0.000384534	0	0	0	0	0	0	1	0	0	0	1
82	1	2015	1	75	6.904	0.0534784	0	0	0	0	0	0	1	0	0	0	0
82	1	2015	1	75	0	0.000212703	0	1	0	0	0	0	0	0	0	0	1
82	1	2015	1	75	2.9304	0.00226894	0	0	0	0	0	0	1	0	0	0	1
82	1	2015	1	75	4.0936	0.00579053	0	0	0	0	0	0	1	0	0	0	1
83	1	2015	1	75			0	0	0	0	1	0	0	0	0	0	1
84	0	2015	1	75	0	0.000212703	0	1	0	0	0	0	0	0	0	0	1
84	1	2015	1	75	4.502	0.00803777	0	0	0	0	0	0	1	0	0	0	1
85	0	2015	1	75			0	1	0	0	0	0	0	0	0	0	1
85	0	2015	1	75	0	0.000212703	0	0	0	0	1	0	0	0	0	0	1
86	1	2015	1	75	6.904	0.0534784	0	0	0	0	0	0	1	0	0	0	1
87	1	2015	1	75	7.8408	0.107541	0	0	0	0	0	0	1	0	0	0	0
88	1	2015	1	75	0	0.000212703	0	0	0	0	1	0	0	0	0	0	1
89	0	2015	1	75	2.6062	0.00174668	0	0	0	0	0	0	1	0	0	0	1
89	1	2015	1	75	0	0.000212703	0	1	0	0	0	0	0	0	0	0	1
89	1	2015	1	75			0	0	0	0	0	0	1	0	0	0	1
90	1	2015	1	75	0	0.000212703	0	0	0	0	0	0	1	0	0	0	1
92	1	2015	1	75	1.4652	0.000695082	0	0	0	0	0	0	1	0	0	0	1
94	1	2015	1	75	7.8408	0.107541	0	0	0	0	0	0	1	0	0	0	0
96	0	2015	1	75	0	0.000212703	0	0	0	0	0	0	1	0	0	0	1
0	0	2014	1	75	0	0.00121427	0	1	0	0	0	0	0	0	0	0	0
4	1	2014	1	75			0	0	0	0	1	0	0	0	0	0	1
12	0	2014	1	75	0	0.00121427	0	1	0	0	0	0	0	0	0	0	1
12	1	2014	1	75	0	0.00121427	0	1	0	0	0	0	0	0	0	0	1
13	1	2014	1	75	6.3224	0.167878	0	0	0	0	0	0	1	0	0	0	0
13	1	2014	1	75	0	0.00121427	0	1	0	0	0	0	0	0	0	0	1
16	1	2014	1	75	3.8028	0.0256348	0	1	0	0	0	0	0	0	0	0	1
17	0	2014	1	75	0	0.00121427	0	0	0	0	1	0	0	0	0	0	1
17	1	2014	1	75	0	0.00121427	0	0	0	0	1	0	0	0	0	0	1
17	1	2014	1	75	0	0.00121427	0	0	0	0	1	0	0	0	0	0	1
18	1	2014	1	75	0	0.00121427	0	1	0	0	0	0	0	0	0	0	1
19	1	2014	1	75	4.0936	0.0322104	0	0	0	0	0	0	1	0	0	0	0
19	1	2014	1	75	4.0936	0.0322104	0	0	0	0	0	0	1	0	0	0	1
20	1	2014	1	75	0	0.00121427	0	1	0	0	0	0	0	0	0	0	1
20	1	2014	1	75	0	0.00121427	0	1	0	0	0	0	0	0	0	0	1
20	1	2014	1	75	0	0.00121427	0	1	0	0	0	0	0	0	0	0	1
20	1	2014	1	75			0	0	0	0	1	0	0	0	0	0	1
20	1	2014	1	75	0	0.00121427	0	1	0	0	0	0	0	0	0	0	1
20	1	2014	1	75	0	0.00121427	0	0	0	0	1	0	0	0	0	0	1
22	1	2014	1	75	0	0.00121427	0	1	0	0	0	0	0	0	0	0	0
23	1	2014	1	75	0.9368	0.00258615	0	1	0	0	0	0	0	0	0	0	1
24	0	2014	1	75	0	0.00121427	0	0	0	0	1	0	0	0	0	0	1
26	1	2014	1	75			0	0	0	0	1	0	0	0	0	0	1
27	0	2014	1	75	3.4786	0.0198412	0	0	0	0	0	1	0	0	0	0	1
27	0	2014	1	75	4.0936	0.0322104	0	1	0	0	0	0	0	0	0	0	1
27	0	2014	1	75	0	0.00121427	0	1	0	0	0	0	0	0	0	0	1
31	1	2014	1	75	0	0.00121427	0	0	0	0	1	0	0	0	0	0	1
32	1	2014	0	75	5.9672	0.183894	0	0	0	0	1	0	0	0	0	0	0
33	0	2014	1	75			0	1	0	0	0	0	0	0	0	0	1
33	0	2014	1	75	0	0.00121427	0	1	0	0	0	0	0	0	0	0	1
34	1	2014	1	75			0	0	0	0	1	0	0	0	0	0	1
34	1	2014	1	75	0	0.00121427	0	1	0	0	0	0	0	0	0	0	1
35	0	2014	1	75	0	0.00121427	0	1	0	0	0	0	0	0	0	0	1
35	0	2014	0	75	0	0.000599988	0	0	0	0	1	0	0	0	0	0	1
36	1	2014	1	75	0	0.00121427	0	1	0	0	0	0	0	0	0	0	1
37	1	2014	1	75	0	0.00121427	0	0	0	0	1	0	0	0	0	0	1
38	1	2014	1	75	0	0.00121427	0	0	0	0	1	0	0	0	0	0	1
38	1	2014	1	75	5.9672	0.131482	0	0	0	0	1	0	0	0	0	0	1
38	1	2014	1	75	0	0.00121427	0	1	0	0	0	0	0	0	0	0	1
40	1	2014	1	75			0	0	0	0	1	0	0	0	0	0	1
41	1	2014	1	75	0	0.00121427	0	0	0	0	1	0	0	0	0	0	1
41	1	2014	1	75	0	0.00121427	0	0	0	0	1	0	0	0	0	0	1
41	1	2014	1	75	0	0.00121427	0	1	0	0	0	0	0	0	0	0	1
42	0	2014	1	75	0	0.00121427	0	0	0	0	1	0	0	0	0	0	1
42	1	2014	1	75	0	0.00121427	0	0	0	0	1	0	0	0	0	0	1
42	1	2014	1	75	0	0.00121427	0	1	0	0	0	0	0	0	0	0	1
43	1	2014	1	75	0	0.00121427	0	0	0	0	1	0	0	0	0	0	1
43	1	2014	1	75	0	0.00121427	0	0	0	0	1	0	0	0	0	0	1
[truncated: 207,291+ more rows]
